# Supplementary material for: Polyphosphate nanoparticles enhance the fibrin stabilization by histones more efficiently than linear polyphosphates
Source: PLoS One. 2022 Apr 25;17(4):e0266782. doi: 10.1371/journal.pone.0266782 (PMC9037942; doi:10.1371/journal.pone.0266782)
Supplement: S1 File — (ZIP) [file pone.0266782.s002.zip]

Archive with 4 entries (4 files):
- all_curves_original_data.xlsx
- PolyP-Lin_measurements_all_curves_overlay.pdf
- PolyP-NP_kinetics_estimation.pdf
- PolyP-NP_measurements_all_curves_overlay.pdf
