# Supplementary material for: Polyphosphate nanoparticles enhance the fibrin stabilization by histones more efficiently than linear polyphosphates
Source: PLoS One. 2022 Apr 25;17(4):e0266782. doi: 10.1371/journal.pone.0266782 (PMC9037942; doi:10.1371/journal.pone.0266782)
Supplement: S1 File — (ZIP) [file pone.0266782.s002.zip › all_curves_original_data.xlsx]

## Sheet: PolyP-NP form curve data
component concentration (mM)				0		0.1		0.3		0.3		1		0		0.3		1		0
measured component				buffer control		PolyP-NP		PolyP-NP		PolyP-NP		PolyP-NP		buffer control		PolyP-NP		PolyP-NP		buffer control
independent repeat				1		1		1		2		1		2		3		2		3
X and Y labels			time(s)	signal(µRIU)	time(s)	signal(µRIU)	time(s)	signal(µRIU)	time(s)	signal(µRIU)	time(s)	signal(µRIU)	time(s)	signal(µRIU)	time(s)	signal(µRIU)	time(s)	signal(µRIU)	time(s)	signal(µRIU)
			0	0	0	0	0	0	0	0	0	0	0	0	0	0	0	0	0	0
			0.5	-0.59641	0.5	-0.204613	0.5	-0.72007	0.5	-0.391972	0.5	-0.540852	0.5	-0.051816	0.5	-0.516331	0.5	-0.623288	0.5	-0.363035
			1	-0.726327	1	-0.148755	1	-1.28896	1	-0.328143	1	-0.597322	1	-0.455019	1	-0.076158	1	-0.471386	1	-0.965643
			1.5	-1.10147	1.5	-0.262248	1.5	-1.25601	1.5	-0.601982	1.5	-0.585083	1.5	-0.480388	1.5	-0.090023	1.5	-0.592531	1.5	-0.646904
			2	-1.18565	2	-0.338298	2	-1.48926	2	-0.949607	2	-0.567982	2	-0.800609	2	-0.501829	2	-2.98933	2	-1.00329
			2.5	-1.51178	2.5	-0.537144	2.5	-1.65892	2.5	-1.03707	2.5	-0.470911	2.5	-0.892954	2.5	-0.715618	2.5	-0.897852	2.5	-1.17395
			3	-1.41477	3	-0.390779	3	-1.56034	3	-0.747806	3	-0.584163	3	-1.01802	3	-1.15362	3	-3.01369	3	-1.33465
			3.5	-1.87896	3.5	-0.539332	3.5	-1.62297	3.5	-1.01845	3.5	-1.01398	3.5	-0.498767	3.5	-0.927601	3.5	-1.11453	3.5	-1.04313
			4	-1.68709	4	-0.731393	4	-2.01331	4	-1.36324	4	-1.16312	4	-0.664266	4	-1.23646	4	-1.00712	4	-1.08202
			4.5	-1.59543	4.5	-0.896568	4.5	-2.07658	4.5	-1.18682	4.5	-1.24031	4.5	-0.646189	4.5	-1.44506	4.5	-3.4816	4.5	-1.12527
			5	-1.85094	5	-1.33749	5	-2.36361	5	-1.32467	5	-1.31757	5	-0.70603	5	-1.63574	5	-1.61024	5	-1.35385
			5.5	-1.84409	5.5	-1.14775	5.5	-2.20471	5.5	-1.18279	5.5	-1.47302	5.5	-0.893898	5.5	-1.60081	5.5	-1.26539	5.5	-1.60004
			6	-2.07233	6	-1.17547	6	-2.36592	6	-1.37482	6	-1.26956	6	-1.10738	6	-1.64542	6	-1.34115	6	-1.44389
			6.5	-2.34581	6.5	-1.3005	6.5	-2.67811	6.5	-1.86669	6.5	-1.39641	6.5	-1.09183	6.5	-1.53225	6.5	-1.20881	6.5	-1.12943
			7	-2.44056	7	-1.35669	7	-2.63283	7	-1.36868	7	-1.6098	7	-1.03218	7	-1.54658	7	-1.16909	7	-1.46097
			7.5	-2.13392	7.5	-1.11894	7.5	-2.74364	7.5	-1.79138	7.5	-1.65423	7.5	-1.38657	7.5	-1.82954	7.5	-1.43605	7.5	-1.41578
			8	-2.46938	8	-1.48229	8	-2.81395	8	-1.83446	8	-1.98029	8	-1.18092	8	-1.72038	8	-1.66943	8	-1.35189
			8.5	-2.75271	8.5	-1.79461	8.5	-3.19821	8.5	-1.75539	8.5	-1.95278	8.5	-1.42153	8.5	-1.9297	8.5	-1.68692	8.5	-1.64568
			9	-2.83719	9	-1.70083	9	-3.27797	9	-2.05183	9	-1.8108	9	-1.16223	9	-2.28172	9	-2.07614	9	-1.33225
			9.5	-3.01755	9.5	-1.66687	9.5	-3.16881	9.5	-2.07658	9.5	-1.93484	9.5	-1.26011	9.5	-2.1835	9.5	-1.74239	9.5	-1.50673
			10	-3.44212	10	-2.09711	10	-3.17501	10	-1.99645	10	-1.72704	10	-1.44527	10	-2.03566	10	-1.95589	10	-1.51052
			10.5	-3.63582	10.5	-2.19155	10.5	-3.25807	10.5	-2.01178	10.5	-1.82405	10.5	-1.40802	10.5	-1.87428	10.5	-1.82865	10.5	-1.42796
			11	-3.77475	11	-2.24011	11	-3.50983	11	-2.12917	11	-2.07933	11	-1.60042	11	-2.26572	11	-1.77389	11	-1.63625
			11.5	-4.03909	11.5	-2.39636	11.5	-3.74378	11.5	-2.13991	11.5	-2.25323	11.5	-1.60615	11.5	-2.28412	11.5	-2.00244	11.5	-1.76876
			12	-4.24305	12	-2.75802	12	-3.7136	12	-2.16497	12	-2.24576	12	-1.55306	12	-2.29551	12	-1.75217	12	-1.71728
			12.5	-4.34448	12.5	-3.13366	12.5	-4.16289	12.5	-1.63193	12.5	-2.118	12.5	-1.6674	12.5	-2.67046	12.5	-1.9224	12.5	-1.94789
			13	-4.40431	13	-3.1385	13	-3.81872	13	-1.87203	13	-2.43079	13	-1.76353	13	-2.95577	13	-1.8845	13	-2.19605
			13.5	-4.86466	13.5	-3.43707	13.5	-4.27155	13.5	-1.77978	13.5	-3.18669	13.5	-1.89798	13.5	-2.53095	13.5	-2.10173	13.5	-2.0963
			14	-4.98365	14	-3.33712	14	-4.07379	14	-2.21557	14	-3.3931	14	-1.91003	14	-2.7072	14	-2.07338	14	-2.05941
			14.5	-5.0942	14.5	-3.49757	14.5	-4.53171	14.5	-2.27858	14.5	-3.37518	14.5	-2.26355	14.5	-2.68138	14.5	-2.33293	14.5	-2.07682
			15	-5.72837	15	-3.9824	15	-4.31594	15	-2.41559	15	-3.73498	15	-1.83445	15	-2.8848	15	-2.44067	15	-2.00283
			15.5	-6.01992	15.5	-4.32575	15.5	-4.54304	15.5	-2.16229	15.5	-3.51801	15.5	-2.20948	15.5	-2.80012	15.5	-2.25	15.5	-2.04332
			16	-6.25739	16	-4.41088	16	-4.9523	16	-2.20025	16	-3.6847	16	-2.16272	16	-2.70056	16	-2.31503	16	-2.03378
			16.5	-6.09254	16.5	-4.77371	16.5	-5.11957	16.5	-2.45533	16.5	-3.76791	16.5	-2.04017	16.5	-3.16135	16.5	-2.37289	16.5	-2.09436
			17	-6.4765	17	-5.06813	17	-5.27676	17	-2.47214	17	-3.97823	17	-2.32029	17	-3.34685	17	-2.6435	17	-1.91018
			17.5	-6.9315	17.5	-5.38482	17.5	-5.45593	17.5	-2.49831	17.5	-4.06651	17.5	-2.13077	17.5	-3.3308	17.5	-2.47024	17.5	-2.26751
			18	-6.84173	18	-5.78331	18	-5.24841	18	-2.33426	18	-4.01342	18	-2.11547	18	-3.33892	18	-2.61136	18	-2.26302
			18.5	-6.96136	18.5	-5.70039	18.5	-5.48222	18.5	-2.73681	18.5	-4.32509	18.5	-2.45032	18.5	-3.56569	18.5	-2.78876	18.5	-2.12185
			19	-7.61107	19	-5.96608	19	-5.6667	19	-2.71665	19	-4.0318	19	-2.30381	19	-3.27851	19	-2.73537	19	-2.20614
			19.5	-7.57837	19.5	-6.09556	19.5	-5.99241	19.5	-2.724	19.5	-4.41404	19.5	-2.58779	19.5	-3.45121	19.5	-2.83086	19.5	-2.14785
			20	-7.4772	20	-6.15424	20	-5.66841	20	-2.65851	20	-4.73819	20	-2.5538	20	-3.457	20	-2.81208	20	-2.2895
			20.5	-7.61605	20.5	-6.61741	20.5	-5.81384	20.5	-2.98048	20.5	-4.80209	20.5	-2.41477	20.5	-3.8811	20.5	-2.69211	20.5	-2.63095
			21	-7.81039	21	-6.93103	21	-5.89154	21	-2.82601	21	-4.76627	21	-2.54765	21	-3.81124	21	-3.10535	21	-2.43431
			21.5	-8.07421	21.5	-7.06501	21.5	-6.15785	21.5	-3.10719	21.5	-4.83876	21.5	-2.76332	21.5	-3.6644	21.5	-2.93662	21.5	-2.10464
			22	-8.48201	22	-7.04686	22	-6.08028	22	-3.04157	22	-5.0612	22	-2.85144	22	-3.96262	22	-3.05193	22	-2.41432
			22.5	-8.56775	22.5	-7.41586	22.5	-6.17415	22.5	-3.22286	22.5	-5.09583	22.5	-2.90973	22.5	-3.92406	22.5	-3.15506	22.5	-2.2517
			23	-8.84785	23	-7.785	23	-6.2092	23	-3.43838	23	-5.21685	23	-2.7529	23	-4.15354	23	-3.13978	23	-2.80601
			23.5	-9.19344	23.5	-7.9063	23.5	-6.40414	23.5	-3.47058	23.5	-5.6511	23.5	-2.74956	23.5	-4.12952	23.5	-3.54869	23.5	-2.94514
			24	-8.87977	24	-8.15728	24	-6.39681	24	-3.59315	24	-5.82346	24	-3.02562	24	-4.17663	24	-5.55532	24	-2.50527
			24.5	-9.01679	24.5	-7.98312	24.5	-6.72357	24.5	-3.43539	24.5	-5.66264	24.5	-2.93412	24.5	-4.2981	24.5	-3.54851	24.5	-2.85133
			25	-9.18372	25	-8.59588	25	-6.74455	25	-3.68117	25	-5.95421	25	-2.94593	25	-4.34922	25	-3.59846	25	-2.84667
			25.5	-9.5522	25.5	-8.70968	25.5	-7.03132	25.5	-3.7015	25.5	-6.02336	25.5	-3.10563	25.5	-4.15133	25.5	-5.80592	25.5	-3.31361
			26	-9.8864	26	-8.75786	26	-6.98514	26	-3.62681	26	-6.25592	26	-3.11096	26	-4.28261	26	-3.24738	26	-3.02273
			26.5	-9.98891	26.5	-9.2119	26.5	-7.19133	26.5	-3.68841	26.5	-6.62418	26.5	-3.11337	26.5	-4.57253	26.5	-3.36286	26.5	-3.04175
			27	-9.84665	27	-9.26812	27	-7.18221	27	-3.81612	27	-6.38943	27	-3.27067	27	-4.59509	27	-3.7322	27	-3.08167
			27.5	-10.1935	27.5	-9.50221	27.5	-7.26684	27.5	-3.91158	27.5	-6.37186	27.5	-3.35215	27.5	-4.81506	27.5	-3.88785	27.5	-3.03956
			28	-10.4637	28	-9.62586	28	-7.30443	28	-3.94252	28	-6.37915	28	-3.43744	28	-4.93661	28	-3.75457	28	-3.18803
			28.5	-10.7255	28.5	-9.64619	28.5	-7.37497	28.5	-3.97355	28.5	-6.55024	28.5	-3.63741	28.5	-5.00121	28.5	-3.92912	28.5	-3.19221
			29	-11.0305	29	-9.60578	29	-7.56507	29	-4.19194	29	-6.74835	29	-3.59107	29	-5.13394	29	-3.92179	29	-3.32287
			29.5	-10.9245	29.5	-9.88911	29.5	-7.79197	29.5	-4.2436	29.5	-6.85767	29.5	-3.56589	29.5	-4.93193	29.5	-6.06079	29.5	-3.25668
			30	-11.3334	30	-10.3967	30	-7.50249	30	-4.50239	30	-6.92605	30	-3.84598	30	-5.35257	30	-4.07465	30	-3.23509
			30.5	-11.7425	30.5	-10.4325	30.5	-7.77225	30.5	-4.37575	30.5	-7.09153	30.5	-3.44896	30.5	-5.27868	30.5	-3.99818	30.5	-3.49543
			31	-11.7457	31	-10.4921	31	-7.86498	31	-4.30222	31	-7.17822	31	-3.60945	31	-5.31823	31	-3.94024	31	-3.5405
			31.5	-11.9925	31.5	-10.8941	31.5	-8.1429	31.5	-4.44273	31.5	-7.14229	31.5	-3.62756	31.5	-5.48615	31.5	-4.13572	31.5	-3.82934
			32	-12.2477	32	-11.2174	32	-8.36365	32	-4.6535	32	-7.25817	32	-4.13147	32	-5.74603	32	-4.40295	32	-3.7365
			32.5	-12.6041	32.5	-11.3188	32.5	-8.16262	32.5	-4.45191	32.5	-6.88112	32.5	-4.2384	32.5	-6.17177	32.5	-4.30334	32.5	-3.67478
			33	-12.5976	33	-11.5664	33	-8.30848	33	-4.8548	33	-7.18152	33	-3.90006	33	-6.20718	33	-4.28766	33	-3.61209
			33.5	-12.6742	33.5	-11.7331	33.5	-8.35088	33.5	-4.60083	33.5	-7.21666	33.5	-3.88627	33.5	-6.07253	33.5	-4.3742	33.5	-4.03112
			34	-12.7995	34	-11.4987	34	-8.32383	34	-4.57047	34	-7.58689	34	-3.96897	34	-6.36098	34	-4.55293	34	-3.93104
			34.5	-13.3066	34.5	-11.9544	34.5	-8.26316	34.5	-4.66055	34.5	-7.60136	34.5	-4.03506	34.5	-6.39587	34.5	-6.60126	34.5	-3.87336
			35	-13.3028	35	-12.0554	35	-8.24746	35	-4.59801	35	-7.42959	35	-4.0899	35	-6.5009	35	-4.55428	35	-3.9745
			35.5	-13.5697	35.5	-12.4104	35.5	-7.98496	35.5	-4.98516	35.5	-7.66918	35.5	-4.11719	35.5	-6.47228	35.5	-6.66957	35.5	-3.98281
			36	-13.8257	36	-12.5663	36	-7.90538	36	-4.49042	36	-7.91884	36	-4.08729	36	-6.84951	36	-6.74044	36	-4.1357
			36.5	-13.7724	36.5	-12.76	36.5	-8.00784	36.5	-4.66685	36.5	-7.93603	36.5	-4.11472	36.5	-7.04511	36.5	-4.68046	36.5	-4.40437
			37	-14.2421	37	-12.8791	37	-7.8235	37	-5.00354	37	-7.92997	37	-3.96613	37	-7.27148	37	-4.49475	37	-4.41861
			37.5	-14.4837	37.5	-13.0196	37.5	-7.069	37.5	-4.74117	37.5	-7.79219	37.5	-3.84423	37.5	-7.56075	37.5	-6.92877	37.5	-4.02674
			38	-14.2446	38	-13.3801	38	-6.83437	38	-4.85328	38	-7.77945	38	-3.75984	38	-7.48447	38	-7.19771	38	-4.29261
			38.5	-14.6483	38.5	-13.0396	38.5	-6.54007	38.5	-4.63095	38.5	-7.76468	38.5	-3.91383	38.5	-8.02454	38.5	-5.07585	38.5	-4.38916
			39	-14.6958	39	-13.1979	39	-6.20169	39	-4.77705	39	-7.99797	39	-4.28996	39	-8.08999	39	-7.45377	39	-4.50443
			39.5	-14.7104	39.5	-13.2296	39.5	-5.8725	39.5	-4.68115	39.5	-7.89165	39.5	-3.82478	39.5	-8.2253	39.5	-7.36471	39.5	-4.61223
			40	-14.6258	40	-13.1407	40	-5.30986	40	-4.75177	40	-7.82645	40	-3.70801	40	-8.16996	40	-7.1441	40	-4.48405
			40.5	-14.9991	40.5	-13.1915	40.5	-5.18741	40.5	-4.46312	40.5	-7.74714	40.5	-3.7694	40.5	-8.37088	40.5	-4.93954	40.5	-4.56498
			41	-15.0043	41	-13.8226	41	-4.43259	41	-4.39815	41	-7.45218	41	-3.61552	41	-8.79955	41	-7.12639	41	-4.42918
			41.5	-15.3106	41.5	-13.9032	41.5	-4.05949	41.5	-4.2962	41.5	-7.43343	41.5	-3.26163	41.5	-9.01962	41.5	-7.056	41.5	-4.72827
			42	-15.21	42	-13.4289	42	-3.69492	42	-4.0746	42	-7.31243	42	-3.38631	42	-8.96695	42	-6.86225	42	-4.71991
			42.5	-15.4777	42.5	-13.6307	42.5	-3.11774	42.5	-3.90685	42.5	-7.31943	42.5	-3.32511	42.5	-9.14218	42.5	-6.57962	42.5	-4.72502
			43	-15.4053	43	-13.8735	43	-3.11857	43	-3.94035	43	-6.77123	43	-3.41668	43	-9.42149	43	-4.58371	43	-4.87818
			43.5	-15.4038	43.5	-13.8121	43.5	-2.73959	43.5	-4.11918	43.5	-6.64174	43.5	-3.12699	43.5	-9.20371	43.5	-6.59707	43.5	-5.00824
			44	-14.8745	44	-13.7904	44	-2.31422	44	-3.94408	44	-6.56726	44	-3.10888	44	-9.21186	44	-4.25965	44	-4.93441
			44.5	-15.1204	44.5	-13.7515	44.5	-2.23522	44.5	-3.83994	44.5	-6.12921	44.5	-2.79158	44.5	-9.22979	44.5	-6.0812	44.5	-4.86888
			45	-15.1049	45	-14.2095	45	-1.76088	45	-3.73612	45	-5.8702	45	-3.02968	45	-9.44825	45	-5.55754	45	-5.03059
			45.5	-15.3291	45.5	-14.1164	45.5	-1.4967	45.5	-3.73152	45.5	-5.75507	45.5	-3.05308	45.5	-9.31943	45.5	-3.02092	45.5	-5.23443
			46	-15.1171	46	-13.7052	46	-1.05698	46	-3.63573	46	-5.15457	46	-2.9978	46	-9.51739	46	-2.91878	46	-5.32039
			46.5	-15.4118	46.5	-13.9763	46.5	-0.91047	46.5	-3.32475	46.5	-5.08108	46.5	-2.82663	46.5	-9.51299	46.5	-2.46296	46.5	-5.22603
			47	-15.4013	47	-14.0448	47	-0.620712	47	-3.16257	47	-4.56143	47	-2.83069	47	-9.6902	47	-2.05907	47	-5.186
			47.5	-14.9437	47.5	-13.9656	47.5	-0.247883	47.5	-2.79472	47.5	-4.22582	47.5	-2.98358	47.5	-9.21205	47.5	-2.00097	47.5	-5.4077
			48	-14.9356	48	-13.99	48	-0.048557	48	-2.58219	48	-3.9595	48	-3.12693	48	-9.47197	48	-1.75569	48	-5.73034
			48.5	-15.1593	48.5	-13.9576	48.5	0.417525	48.5	-2.72188	48.5	-3.37358	48.5	-3.28738	48.5	-9.82433	48.5	-3.28603	48.5	-5.55016
			49	-15.1801	49	-13.9693	49	0.909454	49	-2.34788	49	-3.04861	49	-3.29585	49	-9.54811	49	-0.882361	49	-5.58211
			49.5	-15.0333	49.5	-14.0673	49.5	0.972135	49.5	-2.38972	49.5	-2.59346	49.5	-3.00136	49.5	-9.99066	49.5	-0.396958	49.5	-5.50161
			50	-15.233	50	-13.7548	50	1.20663	50	-2.16799	50	-1.98833	50	-3.44228	50	-9.74056	50	-0.1625	50	-5.55552
			50.5	-15.1269	50.5	-13.6454	50.5	1.96774	50.5	-1.6665	50.5	-1.6811	50.5	-3.58372	50.5	-9.54293	50.5	0.338605	50.5	-5.64952
			51	-14.929	51	-13.9026	51	2.25934	51	-1.67324	51	-1.17054	51	-3.32848	51	-9.4253	51	0.712043	51	-5.96227
			51.5	-15.2857	51.5	-13.6157	51.5	2.98932	51.5	-1.52831	51.5	-0.974862	51.5	-3.2392	51.5	-9.50986	51.5	1.1701	51.5	-5.9774
			52	-15.0311	52	-13.8512	52	3.6744	52	-1.26113	52	-0.339051	52	-3.52824	52	-9.54683	52	1.57998	52	-6.11925
			52.5	-14.9534	52.5	-13.7514	52.5	4.37573	52.5	-1.00597	52.5	0.158393	52.5	-3.15722	52.5	-9.44784	52.5	1.91419	52.5	-6.07878
			53	-14.9572	53	-13.4383	53	5.31055	53	-0.511798	53	0.60302	53	-2.94786	53	-9.30311	53	2.72431	53	-6.18822
			53.5	-14.5994	53.5	-13.3413	53.5	6.07572	53.5	0.157854	53.5	0.85643	53.5	-2.93563	53.5	-9.06197	53.5	3.1535	53.5	-6.17303
			54	-14.3534	54	-13.4716	54	7.43268	54	0.542366	54	1.6793	54	-3.03974	54	-9.25925	54	3.56875	54	-6.29276
			54.5	-14.6166	54.5	-13.0408	54.5	8.86247	54.5	0.985497	54.5	2.1181	54.5	-2.72373	54.5	-9.23209	54.5	4.00336	54.5	-6.39144
			55	-14.215	55	-12.9291	55	10.6019	55	1.58703	55	2.74364	55	-2.61463	55	-9.422	55	4.64617	55	-6.16874
			55.5	-14.0424	55.5	-13.1524	55.5	12.6151	55.5	2.10451	55.5	3.33986	55.5	-2.28619	55.5	-8.81576	55.5	5.12811	55.5	-6.18001
			56	-14.1469	56	-12.7462	56	14.6004	56	2.96001	56	3.73038	56	-2.03112	56	-9.07833	56	5.77238	56	-6.04199
			56.5	-13.778	56.5	-12.1001	56.5	16.9993	56.5	3.79659	56.5	4.26231	56.5	-1.62713	56.5	-8.96979	56.5	6.40432	56.5	-6.03321
			57	-13.6457	57	-12.0047	57	20.0292	57	4.86038	57	4.64276	57	-1.16216	57	-8.80772	57	6.76557	57	-5.99205
			57.5	-13.5671	57.5	-11.815	57.5	22.9826	57.5	6.15853	57.5	4.99593	57.5	-0.983405	57.5	-8.42123	57.5	7.36983	57.5	-6.02946
			58	-13.1361	58	-11.1797	58	26.8905	58	7.40229	58	5.89238	58	-0.474426	58	-8.27986	58	8.06302	58	-5.83882
			58.5	-12.8131	58.5	-10.7813	58.5	30.9074	58.5	8.31196	58.5	6.3211	58.5	-0.140947	58.5	-7.88824	58.5	8.7893	58.5	-5.55322
			59	-12.6627	59	-10.4505	59	35.3651	59	9.34068	59	7.01779	59	0.129207	59	-7.92089	59	9.42657	59	-5.3436
			59.5	-12.2398	59.5	-9.92025	59.5	40.0096	59.5	10.65	59.5	7.76103	59.5	0.763903	59.5	-7.29695	59.5	9.79811	59.5	-5.23785
			60	-11.6148	60	-9.4264	60	45.4419	60	11.5918	60	8.31028	60	0.896624	60	-7.47061	60	10.4689	60	-5.01852
			60.5	-11.5523	60.5	-8.97767	60.5	51.1792	60.5	13.1605	60.5	8.77534	60.5	1.36785	60.5	-7.34335	60.5	11.2096	60.5	-4.88297
			61	-11.0126	61	-8.32226	61	57.0078	61	14.487	61	9.05519	61	2.09355	61	-7.18202	61	11.8191	61	-4.39396
			61.5	-10.5512	61.5	-7.77272	61.5	63.2536	61.5	15.7184	61.5	10.0623	61.5	2.81622	61.5	-6.85766	61.5	12.4931	61.5	-4.16463
			62	-9.68928	62	-7.22022	62	69.4606	62	16.6941	62	10.6479	62	3.43574	62	-6.77287	62	13.0097	62	-4.0886
			62.5	-9.31476	62.5	-6.49544	62.5	75.8834	62.5	17.738	62.5	11.0084	62.5	3.77152	62.5	-6.59634	62.5	13.6706	62.5	-3.85921
			63	-8.75138	63	-6.12509	63	81.8231	63	18.5973	63	11.765	63	4.19851	63	-6.30554	63	14.1604	63	-3.90485
			63.5	-8.16202	63.5	-5.44686	63.5	87.9989	63.5	19.54	63.5	12.5141	63.5	4.64849	63.5	-6.01791	63.5	14.5331	63.5	-3.52838
			64	-7.60937	64	-4.79397	64	93.7445	64	20.7214	64	12.7026	64	5.26121	64	-6.01768	64	15.6775	64	-3.14868
			64.5	-7.44308	64.5	-4.35839	64.5	99.278	64.5	21.06	64.5	13.1184	64.5	5.69283	64.5	-6.05576	64.5	16.0727	64.5	-3.18911
			65	-6.80023	65	-3.69711	65	104.559	65	21.7966	65	14.1388	65	5.85895	65	-6.23459	65	16.7849	65	-3.27973
			65.5	-6.45939	65.5	-3.32579	65.5	109.235	65.5	22.203	65.5	14.5786	65.5	6.1221	65.5	-6.20698	65.5	17.2219	65.5	-3.44679
			66	-6.15916	66	-3.40319	66	113.873	66	22.6265	66	15.0253	66	6.57116	66	-6.52014	66	17.5864	66	-3.12182
			66.5	-5.69342	66.5	-2.77522	66.5	117.553	66.5	23.3851	66.5	15.4659	66.5	6.99309	66.5	-6.41328	66.5	18.212	66.5	-3.0154
			67	-5.41785	67	-2.42188	67	120.743	67	23.712	67	15.5573	67	7.01493	67	-6.5728	67	18.5622	67	-3.45133
			67.5	-5.00146	67.5	-1.84672	67.5	123.816	67.5	23.5612	67.5	15.7722	67.5	7.18334	67.5	-6.75361	67.5	19.1279	67.5	-3.76806
			68	-4.79143	68	-1.51757	68	126.278	68	23.933	68	16.4364	68	7.19568	68	-6.65456	68	19.4152	68	-3.94695
			68.5	-4.88603	68.5	-1.17965	68.5	127.992	68.5	23.9079	68.5	16.7882	68.5	7.26139	68.5	-7.01695	68.5	17.6647	68.5	-4.12705
			69	-4.88368	69	-1.04649	69	129.327	69	23.5973	69	17.2368	69	7.30447	69	-7.07026	69	20.164	69	-4.45251
			69.5	-4.43089	69.5	-1.03179	69.5	129.705	69.5	23.403	69.5	17.52	69.5	7.19372	69.5	-7.298	69.5	20.7582	69.5	-4.61652
			70	-4.47864	70	-0.736714	70	129.943	70	23.3859	70	17.7902	70	7.2907	70	-7.57646	70	18.9175	70	-5.0894
			70.5	-4.2505	70.5	-0.905289	70.5	129.657	70.5	23.4254	70.5	18.0134	70.5	7.33059	70.5	-7.39863	70.5	21.1539	70.5	-5.56679
			71	-4.35591	71	-0.767943	71	129.097	71	23.1736	71	18.3402	71	7.39003	71	-7.92437	71	21.6638	71	-6.00143
			71.5	-4.31137	71.5	-0.785922	71.5	127.897	71.5	23.0912	71.5	19.0073	71.5	7.37838	71.5	-8.04872	71.5	21.4216	71.5	-6.55402
			72	-4.1624	72	-0.788898	72	126.251	72	22.6767	72	18.9404	72	7.04123	72	-8.42196	72	21.8336	72	-7.17917
			72.5	-4.41676	72.5	-1.12501	72.5	124.437	72.5	22.9768	72.5	18.8415	72.5	7.16483	72.5	-8.57095	72.5	22.1933	72.5	-7.54915
			73	-4.66394	73	-1.01288	73	122.993	73	22.3025	73	18.9841	73	7.15291	73	-8.71878	73	20.4196	73	-7.61959
			73.5	-4.49055	73.5	-1.14735	73.5	120.633	73.5	22.1427	73.5	19.2091	73.5	6.59725	73.5	-8.71126	73.5	22.4325	73.5	-8.31689
			74	-4.29765	74	-1.31059	74	118.144	74	22.101	74	19.6082	74	6.46232	74	-9.18874	74	22.7015	74	-8.87395
			74.5	-4.70495	74.5	-1.6989	74.5	115.457	74.5	22.1996	74.5	20.1413	74.5	6.27682	74.5	-9.01431	74.5	22.5009	74.5	-9.41761
			75	-4.78339	75	-1.6701	75	112.82	75	21.8548	75	20.1793	75	6.03977	75	-9.56443	75	22.7908	75	-9.83548
			75.5	-4.88722	75.5	-1.40319	75.5	110.419	75.5	21.5883	75.5	20.355	75.5	5.95819	75.5	-9.50132	75.5	23.2154	75.5	-10.3148
			76	-4.88285	76	-1.82419	76	107.51	76	21.3799	76	20.5572	76	5.93796	76	-9.47329	76	21.1083	76	-10.8926
			76.5	-5.07088	76.5	-1.78259	76.5	104.807	76.5	21.3376	76.5	21.5735	76.5	5.7693	76.5	-9.61155	76.5	23.3613	76.5	-11.1329
			77	-5.30396	77	-2.06654	77	102.322	77	21.1683	77	20.9247	77	5.36606	77	-9.64099	77	23.4682	77	-11.5972
			77.5	-5.33734	77.5	-2.41052	77.5	99.4009	77.5	20.9681	77.5	22.1903	77.5	4.98042	77.5	-9.63754	77.5	21.4339	77.5	-11.8818
			78	-5.29568	78	-2.31875	78	97.1074	78	20.9425	78	22.4016	78	5.00699	78	-9.79361	78	23.6251	78	-12.204
			78.5	-5.39869	78.5	-2.5258	78.5	94.6146	78.5	20.822	78.5	22.3405	78.5	4.75763	78.5	-9.83819	78.5	23.5048	78.5	-12.8112
			79	-5.53418	79	-2.74758	79	92.0828	79	20.9712	79	22.4836	79	4.84853	79	-9.90821	79	23.9891	79	-12.6621
			79.5	-5.40413	79.5	-2.77262	79.5	89.5221	79.5	20.8176	79.5	22.9632	79.5	4.85477	79.5	-10.2317	79.5	23.8653	79.5	-13.1428
			80	-5.47523	80	-2.71816	80	87.3263	80	20.8114	80	23.1067	80	4.30786	80	-9.9778	80	23.8847	80	-13.6092
			80.5	-5.47078	80.5	-3.19834	80.5	85.4215	80.5	20.7357	80.5	23.065	80.5	4.43517	80.5	-10.0861	80.5	24.092	80.5	-13.7901
			81	-5.15005	81	-2.99819	81	83.1215	81	20.5353	81	23.4198	81	4.36088	81	-10.0615	81	22.2692	81	-14.0262
			81.5	-5.11689	81.5	-3.15172	81.5	80.2053	81.5	20.5163	81.5	23.569	81.5	4.28479	81.5	-10.1458	81.5	24.5125	81.5	-14.1584
			82	-5.50489	82	-3.39175	82	78.3679	82	20.8181	82	23.8659	82	3.98266	82	-10.0878	82	24.1864	82	-14.7839
			82.5	-5.34496	82.5	-3.50922	82.5	76.5023	82.5	20.7195	82.5	23.8313	82.5	3.97119	82.5	-9.87549	82.5	24.5256	82.5	-14.9638
			83	-5.29553	83	-3.69943	83	74.5957	83	20.6405	83	24.0466	83	4.03225	83	-10.1164	83	24.8087	83	-15.7718
			83.5	-5.17398	83.5	-3.71915	83.5	72.68	83.5	20.7752	83.5	24.2693	83.5	4.00362	83.5	-10.1774	83.5	24.7494	83.5	-15.2922
			84	-5.04026	84	-3.90432	84	71.2943	84	20.7801	84	24.6585	84	2.83885	84	-10.2816	84	24.9486	84	-15.4012
			84.5	-5.25044	84.5	-3.87742	84.5	69.4703	84.5	20.6219	84.5	24.6788	84.5	2.51419	84.5	-9.68976	84.5	25.3935	84.5	-15.5882
			85	-5.42189	85	-4.00231	85	68.0547	85	20.5594	85	24.5977	85	3.29083	85	-9.8575	85	25.3416	85	-15.3755
			85.5	-4.96847	85.5	-4.22246	85.5	66.4673	85.5	20.4645	85.5	24.8906	85.5	3.87033	85.5	-10.1571	85.5	25.3824	85.5	-15.8097
			86	-5.02139	86	-4.21114	86	64.9583	86	20.6091	86	24.9859	86	4.21696	86	-10.099	86	25.6994	86	-16.0032
			86.5	-5.51455	86.5	-4.10847	86.5	63.8949	86.5	20.5082	86.5	25.2659	86.5	4.37547	86.5	-10.2324	86.5	25.7047	86.5	-16.1027
			87	-5.26006	87	-4.12026	87	62.9176	87	20.9202	87	25.4263	87	4.50396	87	-10.0398	87	25.6146	87	-16.5291
			87.5	-5.04828	87.5	-4.65903	87.5	61.9067	87.5	20.8219	87.5	25.4594	87.5	4.48311	87.5	-9.66088	87.5	25.8689	87.5	-16.3165
			88	-4.94112	88	-4.35063	88	61.3609	88	20.8735	88	25.7625	88	4.59041	88	-9.99304	88	25.768	88	-16.3369
			88.5	-4.99573	88.5	-4.52867	88.5	60.4446	88.5	20.6458	88.5	26.0218	88.5	4.88421	88.5	-9.8683	88.5	26.0453	88.5	-16.4341
			89	-5.01281	89	-4.80747	89	59.9037	89	20.7947	89	26.015	89	4.92655	89	-9.85919	89	25.985	89	-16.9149
			89.5	-4.90686	89.5	-4.71346	89.5	59.4399	89.5	21.0475	89.5	26.5404	89.5	4.68049	89.5	-9.70268	89.5	26.3458	89.5	-17.2929
			90	-5.06695	90	-4.93719	90	59.0651	90	20.9243	90	26.5805	90	4.63225	90	-10.0691	90	26.3534	90	-16.7161
			90.5	-4.91563	90.5	-4.80822	90.5	59.1138	90.5	21.0977	90.5	26.5917	90.5	4.96842	90.5	-9.78183	90.5	26.5314	90.5	-17.3559
			91	-4.47334	91	-4.9304	91	54.6423	91	20.7778	91	26.7547	91	5.15719	91	-9.96466	91	26.5819	91	-16.9953
			91.5	-4.55013	91.5	-5.0206	91.5	47.4422	91.5	20.8425	91.5	27.0524	91.5	4.44078	91.5	-9.77873	91.5	26.7001	91.5	-17.6633
			92	-4.53691	92	-5.34918	92	44.9395	92	20.8172	92	27.1459	92	4.55823	92	-9.97776	92	26.969	92	-17.2114
			92.5	-4.40891	92.5	-5.19085	92.5	44.0401	92.5	20.7452	92.5	27.089	92.5	5.02206	92.5	-9.93866	92.5	27.0316	92.5	-17.4275
			93	-4.33767	93	-5.38833	93	43.401	93	20.7907	93	27.3654	93	5.02622	93	-9.82544	93	27.3645	93	-17.3384
			93.5	-4.26315	93.5	-5.4218	93.5	43.3385	93.5	21.0248	93.5	27.6776	93.5	5.29026	93.5	-9.48174	93.5	27.4247	93.5	-17.1922
			94	-4.3499	94	-5.33508	94	43.4364	94	21.4747	94	27.6079	94	5.41596	94	-9.65767	94	27.3914	94	-17.5432
			94.5	-4.10727	94.5	-5.55804	94.5	43.2694	94.5	21.1633	94.5	27.8086	94.5	5.70516	94.5	-9.5678	94.5	27.5602	94.5	-18.002
			95	-3.89876	95	-5.72456	95	43.1014	95	21.0575	95	28.29	95	5.70488	95	-9.72054	95	27.9342	95	-18.0289
			95.5	-4.23004	95.5	-5.46139	95.5	42.7474	95.5	21.0172	95.5	28.2754	95.5	5.70164	95.5	-9.75971	95.5	28.1357	95.5	-18.1285
			96	-4.0522	96	-5.83953	96	42.2702	96	20.9867	96	28.7626	96	5.71616	96	-9.92582	96	27.9504	96	-17.525
			96.5	-3.99209	96.5	-5.67323	96.5	42.3893	96.5	21.1604	96.5	29.5861	96.5	5.73874	96.5	-9.79973	96.5	28.021	96.5	-18.2037
			97	-3.8381	97	-5.77574	97	42.199	97	21.087	97	30.7237	97	5.98147	97	-9.58349	97	28.1822	97	-17.8435
			97.5	-3.9447	97.5	-5.97499	97.5	41.9528	97.5	21.4026	97.5	31.4	97.5	6.02185	97.5	-9.5253	97.5	28.4592	97.5	-18.1568
			98	-3.81799	98	-6.22468	98	41.9423	98	21.0298	98	31.7193	98	6.15659	98	-9.65322	98	28.4923	98	-17.5665
			98.5	-3.67258	98.5	-6.30283	98.5	41.6924	98.5	21.2961	98.5	31.8864	98.5	6.40876	98.5	-9.63043	98.5	29.0518	98.5	-17.7389
			99	-3.32981	99	-6.25957	99	41.3076	99	21.3985	99	32.5407	99	6.35792	99	-9.42532	99	29.0606	99	-18.4803
			99.5	-3.46632	99.5	-6.3448	99.5	41.0002	99.5	21.9311	99.5	32.6565	99.5	6.49876	99.5	-9.8367	99.5	29.3138	99.5	-18.1638
			100	-3.32541	100	-6.4355	100	40.5653	100	21.7142	100	33.2666	100	6.82453	100	-9.73546	100	29.296	100	-17.6851
			100.5	-3.38875	100.5	-6.27989	100.5	40.2534	100.5	21.8216	100.5	33.5267	100.5	6.85687	100.5	-9.49157	100.5	29.215	100.5	-17.7966
			101	-3.38808	101	-6.27454	101	40.3381	101	21.5628	101	33.7022	101	6.48461	101	-9.44307	101	29.3302	101	-17.5754
			101.5	-3.43467	101.5	-6.69453	101.5	39.7615	101.5	21.5757	101.5	33.0094	101.5	6.78345	101.5	-9.48866	101.5	29.6935	101.5	-17.7151
			102	-3.14318	102	-6.95682	102	39.59	102	21.6694	102	32.746	102	6.42285	102	-9.37832	102	29.5601	102	-18.2492
			102.5	-2.90228	102.5	-6.75094	102.5	39.5491	102.5	21.9582	102.5	32.7947	102.5	6.87244	102.5	-9.55033	102.5	29.8858	102.5	-17.6337
			103	-3.36919	103	-6.57705	103	39.2812	103	21.9248	103	32.6335	103	6.86701	103	-9.52323	103	29.7411	103	-18.0495
			103.5	-2.9971	103.5	-6.86771	103.5	39.0077	103.5	22.3409	103.5	32.1178	103.5	7.13852	103.5	-9.51632	103.5	30.1882	103.5	-18.0656
			104	-2.88409	104	-6.90135	104	38.8385	104	22.0402	104	32.2322	104	6.92936	104	-9.66034	104	30.0726	104	-17.9425
			104.5	-2.68793	104.5	-7.26926	104.5	38.756	104.5	22.2454	104.5	32.157	104.5	7.08524	104.5	-9.60316	104.5	30.6984	104.5	-18.3359
			105	-2.92966	105	-7.35421	105	38.4161	105	22.5186	105	31.9465	105	7.14872	105	-9.38446	105	30.6943	105	-18.2504
			105.5	-2.74345	105.5	-7.43491	105.5	37.9888	105.5	22.1898	105.5	31.8749	105.5	7.24813	105.5	-9.09699	105.5	31.065	105.5	-17.6939
			106	-2.49384	106	-7.16219	106	38.163	106	22.4093	106	31.931	106	7.50807	106	-9.49117	106	31.2185	106	-18.237
			106.5	-2.52226	106.5	-7.50336	106.5	37.9456	106.5	22.5194	106.5	32.0229	106.5	7.46926	106.5	-9.33667	106.5	31.1118	106.5	-17.6971
			107	-2.29413	107	-7.8029	107	38.2156	107	22.7873	107	32.3214	107	7.27206	107	-9.23924	107	31.4507	107	-17.6711
			107.5	-2.27425	107.5	-7.69766	107.5	38.0991	107.5	22.3188	107.5	32.4893	107.5	7.48131	107.5	-8.88288	107.5	31.7246	107.5	-18.1482
			108	-2.42098	108	-7.5487	108	37.5204	108	22.8194	108	32.7249	108	7.48439	108	-8.95669	108	32.0345	108	-18.025
			108.5	-2.29176	108.5	-7.77706	108.5	37.3915	108.5	22.7549	108.5	32.761	108.5	7.65661	108.5	-9.15019	108.5	31.9049	108.5	-17.9344
			109	-1.87158	109	-7.90682	109	37.8256	109	22.9213	109	32.6414	109	7.65135	109	-9.36314	109	32.1681	109	-18.1231
			109.5	-2.02388	109.5	-7.79839	109.5	37.6193	109.5	22.9807	109.5	32.8208	109.5	7.60638	109.5	-9.16027	109.5	32.4138	109.5	-17.7444
			110	-1.74869	110	-7.76292	110	37.341	110	23.1058	110	33.2912	110	7.83926	110	-9.06509	110	32.8006	110	-18.1633
			110.5	-1.96423	110.5	-7.86042	110.5	37.1182	110.5	22.7057	110.5	33.6122	110.5	7.82749	110.5	-9.09885	110.5	32.9199	110.5	-17.9559
			111	-2.08106	111	-8.13955	111	37.3302	111	23.1617	111	33.3099	111	7.72341	111	-9.09299	111	32.8783	111	-17.9504
			111.5	-1.65456	111.5	-8.18742	111.5	38.0411	111.5	23.0529	111.5	33.4857	111.5	8.04862	111.5	-9.1052	111.5	32.8593	111.5	-18.0216
			112	-1.64313	112	-8.33199	112	38.8598	112	23.2651	112	33.5035	112	7.85343	112	-9.15972	112	33.4893	112	-17.9828
			112.5	-1.71503	112.5	-8.30227	112.5	39.3728	112.5	23.3364	112.5	33.8191	112.5	8.23772	112.5	-9.0039	112.5	33.7968	112.5	-17.3951
			113	-1.69683	113	-8.19585	113	39.8193	113	23.4003	113	34.1814	113	8.07678	113	-8.93417	113	34.1192	113	-17.9929
			113.5	-1.54284	113.5	-8.46692	113.5	40.0639	113.5	23.3884	113.5	34.331	113.5	8.15254	113.5	-9.18451	113.5	34.4629	113.5	-18.0186
			114	-1.33769	114	-8.20643	114	40.3072	114	23.53	114	34.1607	114	7.80061	114	-8.81251	114	34.4567	114	-17.4374
			114.5	-1.25518	114.5	-8.27815	114.5	40.479	114.5	23.5854	114.5	34.5454	114.5	8.37328	114.5	-8.75071	114.5	35.1795	114.5	-18.0426
			115	-1.55363	115	-8.53466	115	40.7831	115	23.5925	115	34.7741	115	8.58481	115	-8.60475	115	35.1615	115	-17.8491
			115.5	-1.63422	115.5	-8.53497	115.5	40.8907	115.5	23.6365	115.5	34.5584	115.5	8.21596	115.5	-8.65861	115.5	35.2325	115.5	-17.796
			116	-1.35885	116	-8.57529	116	41.1854	116	23.9433	116	34.7394	116	8.25421	116	-8.97001	116	35.3052	116	-17.825
			116.5	-1.30404	116.5	-8.66471	116.5	40.8527	116.5	23.9375	116.5	34.9507	116.5	8.73686	116.5	-8.76392	116.5	35.6243	116.5	-17.2418
			117	-1.12072	117	-8.64471	117	40.0769	117	23.9217	117	35.5246	117	8.43196	117	-8.54768	117	35.6796	117	-17.1337
			117.5	-1.15162	117.5	-8.78799	117.5	39.7546	117.5	23.5969	117.5	35.6477	117.5	8.43751	117.5	-8.55517	117.5	36.0653	117.5	-17.5578
			118	-1.28789	118	-8.91628	118	39.2364	118	23.9101	118	35.7609	118	8.52665	118	-8.45748	118	36.2645	118	-17.6545
			118.5	-0.950508	118.5	-9.10936	118.5	38.8924	118.5	24.5397	118.5	35.9621	118.5	8.57478	118.5	-8.46912	118.5	36.6309	118.5	-17.47
			119	-0.979422	119	-8.79758	119	38.6918	119	23.9054	119	36.4541	119	8.45258	119	-8.55277	119	36.5925	119	-17.4647
			119.5	-1.0254	119.5	-9.06599	119.5	38.3494	119.5	23.9214	119.5	36.2278	119.5	8.69337	119.5	-8.1854	119.5	36.8339	119.5	-17.4419
			120	-0.960396	120	-9.33996	120	38.1644	120	23.9978	120	36.4299	120	8.60408	120	-8.4624	120	37.3467	120	-17.4747
			120.5	-0.915477	120.5	-8.97638	120.5	37.9103	120.5	24.0185	120.5	36.7438	120.5	8.74537	120.5	-8.37999	120.5	37.487	120.5	-17.3208
			121	-0.842055	121	-9.10788	121	37.6156	121	23.9966	121	36.9082	121	8.78257	121	-8.55803	121	37.8783	121	-17.305
			121.5	-0.940752	121.5	-8.97119	121.5	37.8115	121.5	24.3415	121.5	36.9712	121.5	8.88113	121.5	-8.10153	121.5	38.1775	121.5	-17.4131
			122	-0.816395	122	-9.23348	122	37.7239	122	24.2456	122	37.0836	122	9.19542	122	-8.30082	122	38.2988	122	-17.5264
			122.5	-1.0642	122.5	-9.15424	122.5	37.8056	122.5	24.3191	122.5	37.4135	122.5	8.90645	122.5	-8.31751	122.5	38.415	122.5	-16.7508
			123	-0.673802	123	-9.28551	123	37.579	123	24.4451	123	37.511	123	9.03108	123	-8.36405	123	38.5399	123	-17.2836
			123.5	-0.733887	123.5	-9.20052	123.5	37.4136	123.5	24.4765	123.5	37.3659	123.5	9.20285	123.5	-8.19931	123.5	38.7655	123.5	-17.4171
			124	-0.951652	124	-9.43877	124	37.2847	124	24.6535	124	37.7926	124	9.18192	124	-8.55353	124	39.1166	124	-17.4191
			124.5	-0.696296	124.5	-9.31545	124.5	37.5986	124.5	24.6345	124.5	37.8449	124.5	9.29988	124.5	-8.29783	124.5	39.3217	124.5	-16.8093
			125	-0.636458	125	-9.28331	125	37.2595	125	24.9389	125	37.6202	125	9.06371	125	-8.20232	125	39.6936	125	-16.9118
			125.5	-0.413726	125.5	-9.56949	125.5	37.1153	125.5	24.7919	125.5	38.1115	125.5	8.98467	125.5	-8.17669	125.5	39.8875	125.5	-17.6418
			126	-0.240865	126	-9.65296	126	37.1111	126	24.9885	126	38.3286	126	9.29271	126	-8.02019	126	39.9912	126	-17.2913
			126.5	-0.358661	126.5	-9.54745	126.5	37.2328	126.5	24.8894	126.5	38.5408	126.5	9.26535	126.5	-8.0989	126.5	40.0218	126.5	-17.3914
			127	-0.197921	127	-9.30003	127	37.3355	127	25.1891	127	38.7012	127	9.2711	127	-8.1167	127	40.5279	127	-16.5668
			127.5	-0.295912	127.5	-9.48327	127.5	37.2608	127.5	24.7652	127.5	38.9404	127.5	9.33669	127.5	-7.99143	127.5	41.035	127.5	-17.3167
			128	-0.278108	128	-9.56554	128	37.3595	128	25.0973	128	39.0856	128	9.3129	128	-8.07254	128	40.9599	128	-16.4724
			128.5	-0.336437	128.5	-9.43213	128.5	37.502	128.5	25.3083	128.5	39.1159	128.5	9.57675	128.5	-8.14344	128.5	41.2484	128.5	-16.8217
			129	-0.273056	129	-9.49849	129	37.7596	129	25.2331	129	39.1557	129	9.4579	129	-8.03462	129	41.2126	129	-17.2574
			129.5	-0.140381	129.5	-9.76816	129.5	37.712	129.5	25.4448	129.5	39.3432	129.5	9.4628	129.5	-7.62689	129.5	41.6599	129.5	-17.1576
			130	-0.333012	130	-9.98868	130	37.6361	130	25.2382	130	39.7924	130	9.20555	130	-7.87205	130	41.9248	130	-16.9
			130.5	-0.200294	130.5	-9.64061	130.5	37.6252	130.5	25.2939	130.5	40.1639	130.5	9.188	130.5	-7.83001	130.5	42.0584	130.5	-17.3022
			131	-0.178682	131	-9.69099	131	37.7202	131	25.4722	131	40.1534	131	9.76386	131	-7.53871	131	41.8656	131	-17.1541
			131.5	-0.265015	131.5	-9.80583	131.5	38.0175	131.5	25.4803	131.5	39.9453	131.5	9.54608	131.5	-7.56919	131.5	42.1326	131.5	-17.3141
			132	0.011661	132	-9.87534	132	37.9571	132	25.6168	132	40.3119	132	9.29071	132	-7.51412	132	42.5051	132	-17.1019
			132.5	-0.083736	132.5	-9.61734	132.5	37.7826	132.5	25.5736	132.5	40.786	132.5	9.71773	132.5	-7.45882	132.5	42.7001	132.5	-16.9682
			133	0.283439	133	-9.5334	133	37.9723	133	25.7489	133	41.0049	133	9.7555	133	-7.43147	133	43.1501	133	-17.1659
			133.5	0.073038	133.5	-9.85286	133.5	38.1882	133.5	25.8565	133.5	40.8485	133.5	9.70061	133.5	-7.41924	133.5	43.0952	133.5	-17.4948
			134	0.065223	134	-9.66917	134	38.1271	134	25.7848	134	41.2107	134	9.5841	134	-7.60413	134	43.1645	134	-17.3063
			134.5	-0.027095	134.5	-9.77714	134.5	38.0252	134.5	26.0233	134.5	41.4057	134.5	9.80588	134.5	-7.39266	134.5	43.6053	134.5	-17.2773
			135	0.411005	135	-9.54207	135	38.231	135	25.9855	135	41.4052	135	9.89238	135	-7.45603	135	43.7989	135	-17.3871
			135.5	0.423556	135.5	-9.60053	135.5	38.1452	135.5	26.2152	135.5	41.5373	135.5	9.77955	135.5	-7.28993	135.5	43.9836	135.5	-17.3429
			136	0.536388	136	-9.85194	136	38.1764	136	26.2464	136	41.9726	136	9.7796	136	-7.57056	136	44.1245	136	-17.3669
			136.5	0.518006	136.5	-10.1777	136.5	38.1989	136.5	26.0438	136.5	42.1072	136.5	9.82071	136.5	-7.28317	136.5	44.248	136.5	-17.4337
			137	0.648098	137	-9.87952	137	38.2566	137	26.2668	137	42.0739	137	9.52656	137	-7.32179	137	44.5795	137	-17.2034
			137.5	0.565645	137.5	-9.79628	137.5	38.408	137.5	26.2539	137.5	42.4915	137.5	9.80199	137.5	-6.95386	137.5	44.7227	137.5	-17.0702
			138	0.59301	138	-9.66212	138	38.6881	138	26.5838	138	42.4059	138	10.1189	138	-7.18256	138	45.1067	138	-17.4372
			138.5	0.621932	138.5	-9.56474	138.5	38.7248	138.5	26.5926	138.5	42.6191	138.5	10.2844	138.5	-7.19614	138.5	45.5092	138.5	-17.5779
			139	0.759297	139	-9.92804	139	38.5904	139	26.3982	139	42.7843	139	10.0741	139	-7.24581	139	45.5142	139	-17.1375
			139.5	0.898964	139.5	-10.0448	139.5	38.5333	139.5	26.6639	139.5	42.6282	139.5	10.1058	139.5	-7.2627	139.5	45.7828	139.5	-17.1687
			140	0.776574	140	-10.0488	140	38.803	140	26.7559	140	43.0762	140	10.1154	140	-7.27555	140	45.8227	140	-17.1434
			140.5	0.826973	140.5	-9.8943	140.5	38.7878	140.5	26.5633	140.5	43.2717	140.5	10.4438	140.5	-6.94698	140.5	46.2371	140.5	-17.0791
			141	1.18614	141	-9.79185	141	39.1399	141	27.0701	141	43.3963	141	10.4395	141	-7.31757	141	46.4902	141	-16.995
			141.5	1.29102	141.5	-10.0765	141.5	39.5338	141.5	26.7369	141.5	43.4989	141.5	10.2573	141.5	-6.76879	141.5	46.6946	141.5	-17.1653
			142	1.25607	142	-10.4935	142	39.3972	142	26.7567	142	43.8505	142	10.3722	142	-6.91845	142	46.9282	142	-17.1959
			142.5	1.25353	142.5	-10.2688	142.5	39.3918	142.5	27.0945	142.5	44.1144	142.5	10.436	142.5	-6.84432	142.5	47.2176	142.5	-17.0159
			143	1.46274	143	-10.0995	143	39.3496	143	27.1842	143	44.1646	143	10.6189	143	-6.78043	143	47.3822	143	-16.5081
			143.5	1.56972	143.5	-10.1426	143.5	39.4961	143.5	27.1352	143.5	44.4494	143.5	10.3603	143.5	-6.89309	143.5	47.6239	143.5	-17.0546
			144	1.87677	144	-9.57823	144	39.3788	144	27.1707	144	44.1911	144	10.3601	144	-6.796	144	47.8231	144	-17.0226
			144.5	1.76345	144.5	-9.92745	144.5	39.5685	144.5	27.308	144.5	44.6925	144.5	10.4842	144.5	-6.9162	144.5	48.0464	144.5	-17.3239
			145	2.06803	145	-9.82796	145	39.5586	145	27.1907	145	44.6799	145	10.2009	145	-6.84269	145	48.2055	145	-17.2822
			145.5	1.8512	145.5	-10.0348	145.5	39.725	145.5	27.509	145.5	45.0058	145.5	10.7701	145.5	-6.40124	145.5	48.5792	145.5	-17.353
			146	2.16647	146	-10.1174	146	39.7109	146	27.5582	146	45.2418	146	10.6765	146	-6.5278	146	48.3748	146	-16.8929
			146.5	2.10204	146.5	-10.0121	146.5	40.1287	146.5	27.5277	146.5	45.1293	146.5	10.5755	146.5	-6.54463	146.5	48.6037	146.5	-16.8924
			147	2.04465	147	-9.96469	147	40.0641	147	27.5508	147	45.4004	147	10.6467	147	-6.70779	147	49.0098	147	-17.095
			147.5	2.37292	147.5	-10.382	147.5	39.9971	147.5	27.57	147.5	45.6496	147.5	10.7106	147.5	-6.78442	147.5	49.095	147.5	-16.959
			148	2.61306	148	-10.2589	148	39.901	148	27.5488	148	45.5527	148	10.8071	148	-6.58399	148	49.378	148	-17.0689
			148.5	2.71247	148.5	-10.1725	148.5	40.4439	148.5	28.095	148.5	45.6658	148.5	10.6547	148.5	-6.44024	148.5	49.7673	148.5	-17.1906
			149	2.99588	149	-9.85754	149	40.3877	149	28.0496	149	45.9152	149	10.6166	149	-6.54779	149	49.7067	149	-16.9457
			149.5	3.04955	149.5	-10.1165	149.5	40.5425	149.5	27.9983	149.5	46.0402	149.5	10.8708	149.5	-6.36701	149.5	50.0495	149.5	-17.0927
			150	2.95456	150	-10.1094	150	40.6766	150	28.0348	150	46.1062	150	10.8974	150	-6.1558	150	50.1067	150	-16.8768
			150.5	2.95385	150.5	-10.0517	150.5	40.5343	150.5	28.1267	150.5	46.1856	150.5	10.9797	150.5	-6.18393	150.5	50.2167	150.5	-16.9009
			151	3.02974	151	-10.6213	151	41.0655	151	27.8046	151	46.2296	151	11.0753	151	-6.40557	151	50.4889	151	-16.93
			151.5	3.16317	151.5	-10.3538	151.5	40.8487	151.5	28.0943	151.5	46.527	151.5	11.0748	151.5	-6.515	151.5	50.847	151.5	-16.8671
			152	3.4778	152	-10.3311	152	41.1383	152	28.1272	152	46.8287	152	10.8287	152	-6.31648	152	51.1618	152	-16.9584
			152.5	3.46916	152.5	-10.0795	152.5	41.1685	152.5	28.5162	152.5	46.963	152.5	10.7957	152.5	-6.17259	152.5	51.2701	152.5	-17.1677
			153	3.73151	153	-10.6247	153	41.324	153	28.4956	153	47.2847	153	10.54	153	-6.34767	153	51.4051	153	-17.0914
			153.5	3.60528	153.5	-10.6181	153.5	41.2817	153.5	28.4097	153.5	47.2529	153.5	10.7904	153.5	-6.09087	153.5	51.8204	153.5	-17.197
			154	3.573	154	-10.8518	154	41.5981	154	28.357	154	47.4978	154	11.0523	154	-6.42794	154	51.8417	154	-17.2425
			154.5	3.99217	154.5	-10.307	154.5	41.6909	154.5	28.6336	154.5	47.7036	154.5	10.7408	154.5	-6.20911	154.5	52.0523	154.5	-16.9306
			155	3.97182	155	-10.4011	155	41.6508	155	28.38	155	47.7151	155	10.9633	155	-6.04855	155	52.358	155	-17.3258
			155.5	3.82349	155.5	-10.5388	155.5	42.3239	155.5	28.378	155.5	47.9322	155.5	10.7874	155.5	-6.23761	155.5	52.7136	155.5	-17.5128
			156	4.15521	156	-10.6755	156	42.1531	156	28.437	156	48.291	156	11.0471	156	-6.2136	156	52.8151	156	-17.3482
			156.5	4.0914	156.5	-10.8108	156.5	42.341	156.5	28.4266	156.5	48.3049	156.5	10.9696	156.5	-6.04109	156.5	53.0413	156.5	-17.3409
			157	3.94103	157	-10.7302	157	42.3398	157	28.3979	157	48.7417	157	11.317	157	-5.92702	157	53.2778	157	-17.4212
			157.5	4.24845	157.5	-10.845	157.5	42.693	157.5	28.32	157.5	48.4463	157.5	11.4732	157.5	-5.88181	157.5	53.491	157.5	-17.2452
			158	4.46089	158	-10.8505	158	42.5283	158	28.7655	158	48.887	158	11.7198	158	-5.91421	158	53.6128	158	-17.453
			158.5	4.3647	158.5	-10.9476	158.5	42.4726	158.5	28.6659	158.5	49.1748	158.5	11.9147	158.5	-5.7023	158.5	53.8415	158.5	-17.5541
			159	4.56698	159	-11.1107	159	42.6915	159	28.6474	159	48.9184	159	12.2247	159	-5.39494	159	54.459	159	-17.3616
			159.5	4.57735	159.5	-10.9818	159.5	42.9721	159.5	28.6955	159.5	49.072	159.5	11.8176	159.5	-5.556	159.5	54.4493	159.5	-17.4487
			160	4.6677	160	-11.0338	160	42.8684	160	28.8787	160	49.3442	160	12.0566	160	-5.50888	160	54.4945	160	-17.6206
			160.5	4.74005	160.5	-10.7199	160.5	42.8092	160.5	28.8047	160.5	49.3468	160.5	12.1459	160.5	-5.64176	160.5	54.6861	160.5	-17.5524
			161	4.84705	161	-10.8368	161	43.0718	161	28.7659	161	49.4281	161	12.2055	161	-5.79738	161	54.8657	161	-17.5246
			161.5	4.69423	161.5	-10.9776	161.5	43.1266	161.5	28.8791	161.5	49.8429	161.5	12.3469	161.5	-5.40751	161.5	55.1035	161.5	-17.6295
			162	4.76241	162	-11.0739	162	43.4116	162	28.7519	162	49.9619	162	12.6144	162	-5.30331	162	55.3263	162	-17.7657
			162.5	4.96875	162.5	-11.3496	162.5	43.5975	162.5	28.4739	162.5	50.2729	162.5	12.6662	162.5	-5.66627	162.5	55.7219	162.5	-17.7206
			163	5.1129	163	-11.1101	163	43.6222	163	28.7608	163	50.1773	163	12.522	163	-5.42424	163	56.0326	163	-17.1757
			163.5	5.22277	163.5	-11.2072	163.5	43.5865	163.5	28.7702	163.5	50.2843	163.5	12.6473	163.5	-5.35827	163.5	56.0962	163.5	-17.9024
			164	5.31246	164	-11.6186	164	43.9926	164	29.1978	164	50.3745	164	12.6571	164	-5.0288	164	56.286	164	-17.6868
			164.5	5.30481	164.5	-11.3872	164.5	44.205	164.5	29.0594	164.5	50.6936	164.5	12.9146	164.5	-5.30448	164.5	56.5275	164.5	-17.7676
			165	5.36967	165	-11.4019	165	44.3185	165	29.1507	165	51.0306	165	13.0035	165	-5.23927	165	56.657	165	-17.8032
			165.5	5.37947	165.5	-11.4747	165.5	44.3719	165.5	29.2537	165.5	51.1503	165.5	12.7491	165.5	-5.14645	165.5	56.8302	165.5	-17.7617
			166	5.42803	166	-11.5535	166	44.6242	166	28.9338	166	51.3453	166	12.8708	166	-5.42119	166	57.1354	166	-17.7498
			166.5	5.62663	166.5	-11.5853	166.5	44.6378	166.5	29.1001	166.5	51.1926	166.5	12.9662	166.5	-5.19562	166.5	57.4306	166.5	-17.948
			167	5.76679	167	-11.7532	167	44.8262	167	29.2798	167	51.2663	167	13.2209	167	-4.8658	167	57.3384	167	-17.8083
			167.5	5.8146	167.5	-12.002	167.5	45.0504	167.5	29.3242	167.5	51.626	167.5	12.9331	167.5	-5.11281	167.5	57.6098	167.5	-17.9454
			168	6.06763	168	-11.5854	168	45.4361	168	29.7311	168	51.7132	168	13.2086	168	-5.39967	168	57.9871	168	-18.1674
			168.5	5.99881	168.5	-11.9359	168.5	45.0552	168.5	29.29	168.5	51.535	168.5	13.1917	168.5	-5.08728	168.5	58.1372	168.5	-18.265
			169	5.97107	169	-11.9999	169	45.5499	169	29.0493	169	51.8663	169	13.1008	169	-5.00494	169	58.1854	169	-18.2146
			169.5	6.09024	169.5	-12.2316	169.5	46.0856	169.5	29.2491	169.5	51.9088	169.5	13.4359	169.5	-4.92292	169.5	58.506	169.5	-18.4566
			170	6.28504	170	-12.1611	170	46.0493	170	29.292	170	52.062	170	13.1329	170	-4.89595	170	58.727	170	-17.8325
			170.5	6.32866	170.5	-12.3444	170.5	46.3847	170.5	29.2761	170.5	52.3308	170.5	13.2171	170.5	-4.93699	170.5	58.8139	170.5	-17.6919
			171	6.16915	171	-12.2194	171	46.3999	171	29.7196	171	52.3531	171	13.4995	171	-4.73422	171	59.1879	171	-18.3245
			171.5	6.2784	171.5	-12.3937	171.5	46.5313	171.5	29.5984	171.5	52.7174	171.5	13.8972	171.5	-4.64869	171.5	59.2117	171.5	-18.302
			172	6.2985	172	-12.6241	172	47.0797	172	29.6531	172	52.604	172	13.6659	172	-4.70008	172	59.3955	172	-18.1137
			172.5	6.27591	172.5	-12.8225	172.5	47.2842	172.5	29.3375	172.5	52.6783	172.5	13.616	172.5	-4.73354	172.5	59.7811	172.5	-18.3678
			173	6.47284	173	-12.9951	173	47.2518	173	29.3383	173	52.8616	173	13.8222	173	-4.9038	173	59.6889	173	-18.0668
			173.5	6.6518	173.5	-12.9665	173.5	47.5972	173.5	29.5442	173.5	53.0189	173.5	13.9365	173.5	-4.88404	173.5	60.1727	173.5	-18.3956
			174	6.71122	174	-13.0145	174	47.7306	174	29.5298	174	52.8776	174	14.1402	174	-4.72759	174	60.5468	174	-18.2419
			174.5	6.52605	174.5	-12.9662	174.5	47.8372	174.5	29.6401	174.5	53.0676	174.5	14.0376	174.5	-4.46126	174.5	60.5442	174.5	-18.0843
			175	6.88274	175	-12.9288	175	47.8647	175	29.7327	175	53.485	175	13.831	175	-4.46286	175	60.6935	175	-18.4052
			175.5	6.73337	175.5	-12.909	175.5	48.3661	175.5	29.8161	175.5	53.2161	175.5	14.28	175.5	-4.43831	175.5	60.8527	175.5	-18.2402
			176	6.78349	176	-13.136	176	48.4783	176	29.6633	176	53.6086	176	14.0147	176	-4.31931	176	61.1917	176	-18.4544
			176.5	6.7621	176.5	-13.1833	176.5	48.5792	176.5	29.8554	176.5	53.5136	176.5	13.8295	176.5	-4.69486	176.5	61.3137	176.5	-18.4625
			177	6.78087	177	-13.4829	177	48.7958	177	29.6345	177	53.6521	177	14.16	177	-4.39693	177	61.5097	177	-18.312
			177.5	6.72629	177.5	-13.4987	177.5	48.9925	177.5	29.7653	177.5	54.1262	177.5	14.2728	177.5	-4.34142	177.5	62.0494	177.5	-18.643
			178	7.03919	178	-13.5106	178	49.139	178	29.7571	178	54.2375	178	14.079	178	-4.33391	178	61.9737	178	-18.5797
			178.5	6.9869	178.5	-13.2921	178.5	49.3295	178.5	29.9088	178.5	54.5319	178.5	14.3863	178.5	-4.07647	178.5	61.8457	178.5	-18.3274
			179	6.89528	179	-13.5114	179	49.596	179	29.9667	179	54.3761	179	14.2121	179	-4.23039	179	62.3633	179	-18.2918
			179.5	7.08964	179.5	-13.647	179.5	49.6938	179.5	29.8488	179.5	54.5428	179.5	14.3643	179.5	-4.26909	179.5	62.6152	179.5	-18.5393
			180	7.3478	180	-13.9067	180	49.7088	180	29.8021	180	54.8635	180	14.4371	180	-4.26847	180	62.6991	180	-18.5401
			180.5	7.53461	180.5	-13.8058	180.5	49.8245	180.5	29.6325	180.5	54.9163	180.5	14.3553	180.5	-3.97914	180.5	62.647	180.5	-18.293
			181	7.50252	181	-14.0113	181	49.7775	181	29.8864	181	55.067	181	14.7515	181	-4.02941	181	62.8856	181	-18.4695
			181.5	7.70688	181.5	-13.8758	181.5	49.857	181.5	30.2519	181.5	55.3565	181.5	14.6249	181.5	-4.09769	181.5	63.0941	181.5	-18.7285
			182	7.54289	182	-14.0472	182	50.1469	182	30.0174	182	55.2276	182	14.5849	182	-3.94866	182	63.4212	182	-18.7061
			182.5	7.39619	182.5	-14.0209	182.5	50.0214	182.5	29.8804	182.5	55.3206	182.5	14.9685	182.5	-3.86702	182.5	63.671	182.5	-18.6744
			183	7.68003	183	-14.2806	183	50.3092	183	30.169	183	55.6904	183	14.9547	183	-3.88314	183	63.9818	183	-18.6551
			183.5	7.79354	183.5	-14.3253	183.5	50.4901	183.5	30.1038	183.5	55.8856	183.5	14.6213	183.5	-3.86015	183.5	63.8703	183.5	-18.6694
			184	7.54134	184	-14.2339	184	50.6009	184	30.1397	184	55.9878	184	14.8891	184	-4.16579	184	64.1089	184	-18.7239
			184.5	7.63698	184.5	-14.5243	184.5	50.5367	184.5	30.3296	184.5	55.9719	184.5	14.8553	184.5	-3.9991	184.5	64.3859	184.5	-18.8662
			185	7.80132	185	-14.5883	185	50.5554	185	30.4005	185	56.3229	185	15.0216	185	-4.006	185	64.4187	185	-18.8849
			185.5	8.00692	185.5	-14.5258	185.5	50.9731	185.5	30.2068	185.5	56.3321	185.5	14.9893	185.5	-4.0984	185.5	64.7349	185.5	-18.6309
			186	7.84502	186	-14.453	186	51.1429	186	30.5807	186	56.5515	186	15.0647	186	-3.7345	186	64.7324	186	-18.7703
			186.5	8.34283	186.5	-14.5448	186.5	51.3111	186.5	30.4943	186.5	56.6588	186.5	15.1842	186.5	-3.71858	186.5	65.0526	186.5	-18.3829
			187	8.28908	187	-14.9138	187	50.9282	187	30.6957	187	56.8461	187	15.1897	187	-3.81122	187	65.5462	187	-18.7256
			187.5	7.98804	187.5	-14.9719	187.5	51.1287	187.5	30.6972	187.5	57.0896	187.5	15.2238	187.5	-3.66567	187.5	65.4983	187.5	-19.056
			188	8.19845	188	-14.9519	188	51.297	188	31.0136	188	56.9659	188	15.149	188	-3.42711	188	65.8433	188	-18.8162
			188.5	8.50052	188.5	-15.0452	188.5	51.5338	188.5	30.9725	188.5	57.0162	188.5	15.5183	188.5	-3.60352	188.5	66.0928	188.5	-18.991
			189	8.22225	189	-14.7698	189	51.8008	189	30.6176	189	57.2892	189	15.0563	189	-3.83046	189	66.0288	189	-18.8256
			189.5	8.24461	189.5	-15.0448	189.5	51.8387	189.5	30.7866	189.5	57.4501	189.5	15.3292	189.5	-3.9006	189.5	65.956	189.5	-18.6077
			190	8.24875	190	-15.0276	190	51.8669	190	30.8687	190	57.5949	190	15.1893	190	-3.63193	190	66.0589	190	-18.7671
			190.5	8.07147	190.5	-14.7876	190.5	51.9499	190.5	30.9942	190.5	57.6946	190.5	15.144	190.5	-3.44139	190.5	66.5946	190.5	-18.4792
			191	8.21853	191	-15.0801	191	52.1165	191	31.2032	191	57.6623	191	15.4861	191	-3.27927	191	67.05	191	-18.5986
			191.5	8.50818	191.5	-15.2678	191.5	52.2889	191.5	31.0012	191.5	58.014	191.5	15.5627	191.5	-3.22036	191.5	67.0537	191.5	-18.8565
			192	8.42813	192	-15.1604	192	52.7713	192	31.0587	192	57.9337	192	15.5115	192	-3.66172	192	67.0238	192	-18.7784
			192.5	8.48345	192.5	-15.3236	192.5	52.7428	192.5	31.5344	192.5	58.3438	192.5	15.4616	192.5	-3.44912	192.5	67.5929	192.5	-19.2278
			193	8.47022	193	-15.4028	193	52.6392	193	31.3378	193	58.5252	193	15.5248	193	-3.54551	193	67.6246	193	-19.0533
			193.5	8.53417	193.5	-15.3579	193.5	52.9857	193.5	31.386	193.5	58.6822	193.5	15.8591	193.5	-3.441	193.5	67.7328	193.5	-19.0029
			194	8.8744	194	-15.4959	194	53.0479	194	31.4596	194	58.5866	194	15.84	194	-3.33376	194	67.8974	194	-18.9661
			194.5	8.80482	194.5	-15.7739	194.5	53.2816	194.5	31.5869	194.5	58.8006	194.5	16.0334	194.5	-3.49179	194.5	68.1399	194.5	-19.0666
			195	8.75066	195	-16.0965	195	53.4797	195	31.7249	195	58.9205	195	16.039	195	-3.46737	195	68.5016	195	-18.9132
			195.5	8.75849	195.5	-15.6743	195.5	53.3059	195.5	31.8391	195.5	58.8366	195.5	16.131	195.5	-3.40465	195.5	68.6282	195.5	-18.9953
			196	9.08239	196	-15.6398	196	53.7832	196	32.0812	196	59.1606	196	16.2466	196	-3.50286	196	68.5012	196	-19.0866
			196.5	9.06298	196.5	-16.0298	196.5	53.7448	196.5	31.8898	196.5	59.1782	196.5	16.0882	196.5	-3.14097	196.5	68.8454	196.5	-18.9709
			197	8.89255	197	-15.7905	197	53.9319	197	31.9928	197	59.3222	197	16.2584	197	-3.21584	197	69.1828	197	-19.0915
			197.5	9.13399	197.5	-15.8938	197.5	53.8219	197.5	32.4062	197.5	59.459	197.5	16.0031	197.5	-3.05822	197.5	69.6396	197.5	-19.0976
			198	9.03159	198	-15.8832	198	54.3458	198	32.4752	198	59.6455	198	16.2092	198	-3.218	198	69.5384	198	-19.0946
			198.5	9.04234	198.5	-15.8444	198.5	54.4329	198.5	32.5036	198.5	59.4822	198.5	16.4182	198.5	-3.29464	198.5	69.5574	198.5	-18.8694
			199	9.16718	199	-16.0428	199	54.4342	199	32.5224	199	59.9264	199	16.1275	199	-3.22933	199	70.1891	199	-18.8055
			199.5	9.10782	199.5	-16.0666	199.5	54.9208	199.5	32.0908	199.5	59.7628	199.5	16.15	199.5	-3.05592	199.5	70.2351	199.5	-19.3113
			200	8.81204	200	-16.0702	200	55.2764	200	32.5413	200	59.9785	200	16.3844	200	-3.06944	200	70.5045	200	-19.2098
			200.5	8.71023	200.5	-16.2693	200.5	55.1478	200.5	32.6746	200.5	60.4301	200.5	16.5621	200.5	-2.95488	200.5	70.6456	200.5	-18.5978
			201	9.08841	201	-16.2142	201	55.4858	201	32.6109	201	60.4327	201	16.6697	201	-2.93192	201	70.2493	201	-18.8939
			201.5	9.3911	201.5	-16.3299	201.5	55.4418	201.5	32.5622	201.5	60.7006	201.5	16.6366	201.5	-2.96757	201.5	70.6126	201.5	-19.3946
			202	9.20619	202	-16.1488	202	55.533	202	32.5976	202	60.6546	202	16.8351	202	-2.99972	202	70.8109	202	-19.0989
			202.5	9.33589	202.5	-16.2283	202.5	55.8684	202.5	32.9743	202.5	60.8299	202.5	16.7772	202.5	-2.86452	202.5	70.9817	202.5	-19.3107
			203	9.15367	203	-16.2012	203	55.872	203	33.104	203	60.8889	203	16.8013	203	-2.77981	203	71.3929	203	-18.9993
			203.5	9.16043	203.5	-16.5	203.5	55.8561	203.5	32.8909	203.5	61.0052	203.5	16.8975	203.5	-2.84833	203.5	71.5631	203.5	-19.2467
			204	9.46749	204	-16.2252	204	56.3633	204	33.1165	204	61.3336	204	16.8251	204	-2.84811	204	71.6712	204	-19.0596
			204.5	9.57774	204.5	-16.3729	204.5	56.5077	204.5	33.267	204.5	61.4494	204.5	16.9145	204.5	-2.95596	204.5	71.6557	204.5	-18.9972
			205	9.57706	205	-16.6126	205	56.508	205	33.5477	205	61.5005	205	16.9608	205	-2.93364	205	71.8401	205	-19.2923
			205.5	9.72913	205.5	-16.7794	205.5	56.6506	205.5	33.6405	205.5	61.4366	205.5	17.029	205.5	-2.84009	205.5	71.906	205.5	-19.3113
			206	9.58759	206	-16.5549	206	56.81	206	33.457	206	61.6337	206	17.0364	206	-2.67701	206	72.3494	206	-19.1583
			206.5	9.57065	206.5	-16.6602	206.5	57.0234	206.5	33.5324	206.5	61.8996	206.5	17.0864	206.5	-2.53522	206.5	72.4371	206.5	-18.9609
			207	9.62381	207	-16.6816	207	57.2005	207	33.7102	207	62.3756	207	17.3486	207	-2.6251	207	72.4501	207	-19.0474
			207.5	9.64868	207.5	-16.6101	207.5	57.3142	207.5	33.8433	207.5	61.8606	207.5	17.5556	207.5	-2.50436	207.5	72.5923	207.5	-19.0064
			208	9.42343	208	-16.433	208	57.766	208	34.0335	208	62.0942	208	17.2924	208	-2.70213	208	72.7939	208	-18.7252
			208.5	9.49118	208.5	-16.783	208.5	57.7807	208.5	33.9486	208.5	62.4433	208.5	17.5527	208.5	-2.19999	208.5	72.9419	208.5	-19.0864
			209	9.67541	209	-16.7189	209	57.7396	209	33.8552	209	62.5353	209	17.4864	209	-2.38693	209	72.9185	209	-18.81
			209.5	10.0459	209.5	-16.9548	209.5	58.201	209.5	33.8223	209.5	62.6114	209.5	17.5419	209.5	-2.27473	209.5	73.2168	209.5	-18.6892
			210	9.89486	210	-17.0706	210	58.393	210	33.7569	210	62.8049	210	17.431	210	-2.50321	210	73.1768	210	-18.7836
			210.5	9.96957	210.5	-17.1911	210.5	58.2966	210.5	34.015	210.5	63.0506	210.5	17.6866	210.5	-2.36367	210.5	73.5727	210.5	-18.3873
			211	9.70541	211	-16.9009	211	58.5054	211	34.4258	211	63.298	211	17.5117	211	-2.35905	211	73.8673	211	-18.7784
			211.5	10.0186	211.5	-17.0238	211.5	59.0115	211.5	34.6981	211.5	63.3041	211.5	17.6256	211.5	-2.25344	211.5	74.1804	211.5	-18.6156
			212	9.88451	212	-16.9082	212	59.1745	212	34.4696	212	63.4179	212	17.6357	212	-2.58701	212	74.2983	212	-18.5697
			212.5	9.80126	212.5	-16.8434	212.5	58.8825	212.5	34.5161	212.5	63.5534	212.5	17.5942	212.5	-2.32478	212.5	74.0481	212.5	-18.6355
			213	10.081	213	-16.9644	213	59.0576	213	34.5314	213	63.5732	213	17.7574	213	-2.16874	213	74.1155	213	-18.5148
			213.5	10.3076	213.5	-17.3695	213.5	59.5109	213.5	34.7463	213.5	63.4903	213.5	17.867	213.5	-2.16541	213.5	74.412	213.5	-18.6543
			214	10.2477	214	-17.3758	214	59.6855	214	34.7613	214	63.861	214	17.9493	214	-2.2153	214	74.4318	214	-18.5973
			214.5	10.0511	214.5	-17.1375	214.5	59.8585	214.5	34.6662	214.5	64.08	214.5	17.8851	214.5	-2.032	214.5	74.6262	214.5	-18.6205
			215	10.0892	215	-17.375	215	59.8917	215	34.7392	215	64.3264	215	17.8266	215	-2.2086	215	74.8053	215	-18.5676
			215.5	10.1601	215.5	-17.6516	215.5	60.3435	215.5	34.8726	215.5	64.2444	215.5	17.718	215.5	-1.98453	215.5	74.8972	215.5	-18.4269
			216	10.2885	216	-17.5832	216	60.7835	216	35.0958	216	64.4028	216	17.7079	216	-1.9156	216	74.9301	216	-18.2574
			216.5	10.2105	216.5	-17.4596	216.5	60.5851	216.5	35.1408	216.5	64.5943	216.5	17.9361	216.5	-1.99121	216.5	75.5033	216.5	-18.491
			217	10.321	217	-17.1508	217	60.6511	217	35.2184	217	64.6408	217	17.8166	217	-2.26618	217	75.7187	217	-18.6073
			217.5	10.2378	217.5	-17.5961	217.5	60.7004	217.5	35.1261	217.5	64.7883	217.5	17.8884	217.5	-1.79247	217.5	75.8561	217.5	-18.6474
			218	10.402	218	-17.4489	218	61.0135	218	35.0202	218	65.0772	218	18.0127	218	-2.15058	218	75.835	218	-18.2508
			218.5	10.321	218.5	-17.5897	218.5	61.3361	218.5	34.9131	218.5	65.0942	218.5	18.2139	218.5	-1.89842	218.5	76.3528	218.5	-18.4917
			219	10.1912	219	-17.9524	219	61.2708	219	35.2786	219	65.1827	219	18.0845	219	-1.68375	219	76.2669	219	-18.0528
			219.5	10.3692	219.5	-17.7802	219.5	61.808	219.5	35.0934	219.5	65.4437	219.5	18.0895	219.5	-1.54177	219.5	76.3943	219.5	-18.0974
			220	10.5212	220	-17.5599	220	61.8053	220	35.2797	220	65.686	220	18.3061	220	-1.85768	220	76.4505	220	-18.0613
			220.5	10.8338	220.5	-17.7341	220.5	61.9537	220.5	35.4217	220.5	65.6271	220.5	18.2075	220.5	-1.73687	220.5	76.4846	220.5	-18.097
			221	10.408	221	-17.5418	221	62.1133	221	35.4463	221	65.9784	221	17.9395	221	-1.90721	221	76.7023	221	-17.8986
			221.5	10.3183	221.5	-17.6252	221.5	62.4286	221.5	35.518	221.5	65.9028	221.5	18.0071	221.5	-1.79198	221.5	76.8803	221.5	-18.0515
			222	10.5621	222	-17.93	222	62.5418	222	35.4698	222	66.0023	222	18.275	222	-1.5535	222	76.7742	222	-18.0509
			222.5	10.4865	222.5	-17.846	222.5	62.3803	222.5	35.4628	222.5	66.0703	222.5	18.2378	222.5	-1.50236	222.5	77.2874	222.5	-17.9423
			223	10.3236	223	-18.1822	223	62.6117	223	35.5252	223	66.3599	223	18.274	223	-1.55499	223	77.7392	223	-17.8581
			223.5	10.2718	223.5	-17.9824	223.5	62.6737	223.5	35.6646	223.5	66.4895	223.5	18.0535	223.5	-2.26076	223.5	77.7034	223.5	-17.8911
			224	10.8389	224	-17.5599	224	63.0354	224	35.6153	224	66.6914	224	18.3212	224	-1.4792	224	77.7931	224	-18.0069
			224.5	10.5248	224.5	-17.9687	224.5	63.3073	224.5	35.6424	224.5	66.7311	224.5	18.4596	224.5	-1.6148	224.5	77.817	224.5	-17.9823
			225	10.6351	225	-18.0323	225	63.5903	225	35.7068	225	66.9302	225	18.358	225	-1.50913	225	78.2976	225	-17.8273
			225.5	10.905	225.5	-18.053	225.5	63.5731	225.5	36.0865	225.5	67.0835	225.5	18.3637	225.5	-1.26812	225.5	78.1528	225.5	-17.7515
			226	10.8605	226	-17.5686	226	63.7698	226	36.1646	226	67.1083	226	18.3773	226	-1.41807	226	78.2189	226	-17.6562
			226.5	10.3786	226.5	-17.9784	226.5	64.312	226.5	35.981	226.5	67.4976	226.5	18.4164	226.5	-1.37926	226.5	78.1721	226.5	-17.5713
			227	10.7249	227	-17.9075	227	64.1315	227	35.8355	227	67.6589	227	18.4015	227	-1.43293	227	78.9262	227	-17.2884
			227.5	10.8702	227.5	-18.3235	227.5	64.3876	227.5	35.7394	227.5	67.7728	227.5	18.4497	227.5	-1.1129	227.5	79.2551	227.5	-17.5308
			228	10.9074	228	-18.2186	228	64.7084	228	36.0616	228	67.5452	228	18.553	228	-1.896	228	79.3571	228	-17.4726
			228.5	11.0221	228.5	-18.3385	228.5	64.797	228.5	36.3158	228.5	67.9063	228.5	18.4891	228.5	-1.0757	228.5	79.2202	228.5	-17.5843
			229	10.3004	229	-18.2157	229	64.7671	229	36.2467	229	67.7814	229	18.7499	229	-1.6179	229	79.054	229	-17.5015
			229.5	10.8032	229.5	-17.8269	229.5	65.1518	229.5	36.2988	229.5	67.9825	229.5	18.5318	229.5	-1.22404	229.5	79.2499	229.5	-17.4273
			230	10.9332	230	-18.2636	230	65.2527	230	36.1134	230	68.1656	230	18.5003	230	-1.40649	230	79.7238	230	-17.2305
			230.5	10.7046	230.5	-18.2912	230.5	65.286	230.5	36.3334	230.5	68.3389	230.5	18.4862	230.5	-1.89154	230.5	80.0747	230.5	-17.3441
			231	10.9935	231	-18.4008	231	65.4987	231	36.3206	231	68.6948	231	18.678	231	-1.36712	231	80.1778	231	-17.7242
			231.5	11.0702	231.5	-18.507	231.5	65.9454	231.5	36.2433	231.5	68.7119	231.5	18.5853	231.5	-1.16851	231.5	80.5061	231.5	-17.2021
			232	10.8133	232	-18.5045	232	65.8998	232	36.4669	232	68.914	232	18.8543	232	-1.70767	232	80.5276	232	-17.1305
			232.5	10.9476	232.5	-18.5525	232.5	66.2907	232.5	36.4717	232.5	68.842	232.5	19.1911	232.5	-1.37498	232.5	80.8654	232.5	-17.6787
			233	10.9976	233	-18.4378	233	66.3438	233	36.2438	233	69.0886	233	19.0735	233	-2.02374	233	80.9497	233	-17.4297
			233.5	11.0966	233.5	-18.3805	233.5	66.2117	233.5	36.8052	233.5	69.3854	233.5	19.085	233.5	-1.00552	233.5	81.1719	233.5	-17.1545
			234	10.9428	234	-18.4868	234	66.637	234	36.7496	234	69.4311	234	19.1596	234	-1.01834	234	81.3423	234	-17.1436
			234.5	10.8288	234.5	-18.6589	234.5	66.6119	234.5	36.4252	234.5	69.7226	234.5	18.9775	234.5	-0.840706	234.5	81.5584	234.5	-17.0557
			235	10.7961	235	-18.6091	235	66.7116	235	36.5378	235	69.7985	235	19.2893	235	-1.4115	235	81.9563	235	-17.1433
			235.5	10.8114	235.5	-18.6003	235.5	67.0944	235.5	36.529	235.5	69.7729	235.5	19.518	235.5	-0.75239	235.5	81.931	235.5	-17.1629
			236	10.8144	236	-18.5311	236	67.4398	236	36.495	236	70.2815	236	19.5451	236	-0.784446	236	82.0741	236	-17.4039
			236.5	10.9085	236.5	-18.6117	236.5	67.7184	236.5	36.7911	236.5	70.3333	236.5	19.3897	236.5	-0.793206	236.5	82.4094	236.5	-17.3035
			237	10.9151	237	-18.9067	237	67.9274	237	36.7886	237	70.3991	237	19.4969	237	-0.964146	237	82.6966	237	-16.8134
			237.5	10.7122	237.5	-18.7699	237.5	67.839	237.5	36.7357	237.5	70.5585	237.5	19.6391	237.5	-0.852947	237.5	82.6281	237.5	-17.1449
			238	10.8151	238	-18.5928	238	68.2971	238	36.6675	238	70.7448	238	19.5484	238	-0.943605	238	83.096	238	-17.0979
			238.5	11.1096	238.5	-18.7696	238.5	68.3534	238.5	36.6841	238.5	71.331	238.5	19.7526	238.5	-0.737588	238.5	83.4953	238.5	-16.9169
			239	10.9932	239	-18.3193	239	68.4548	239	36.7818	239	71.3722	239	19.7395	239	-0.794008	239	83.4779	239	-16.8825
			239.5	11.0044	239.5	-18.6052	239.5	68.576	239.5	37.0976	239.5	71.4303	239.5	19.9107	239.5	-0.435638	239.5	84.0809	239.5	-16.8846
			240	11.1959	240	-18.8057	240	69.0251	240	37.1823	240	71.2698	240	20.1612	240	-0.39726	240	84.0942	240	-17.0873
			240.5	10.9053	240.5	-18.6047	240.5	69.1124	240.5	37.1482	240.5	71.5553	240.5	20.4216	240.5	-0.274605	240.5	84.4438	240.5	-17.1583
			241	10.4222	241	-19.0688	241	69.2107	241	37.0372	241	71.9487	241	20.2927	241	-0.543743	241	84.3136	241	-17.1037
			241.5	10.8075	241.5	-18.5314	241.5	69.2661	241.5	37.0007	241.5	72.029	241.5	20.4026	241.5	-0.433449	241.5	84.5513	241.5	-16.8554
			242	10.6256	242	-18.7748	242	69.314	242	36.8198	242	72.126	242	20.4945	242	-0.307302	242	84.6993	242	-16.8964
			242.5	10.6872	242.5	-18.8802	242.5	69.5706	242.5	36.8645	242.5	72.4144	242.5	20.4582	242.5	-0.374073	242.5	85.174	242.5	-16.851
			243	11.014	243	-18.9088	243	69.9682	243	37.0922	243	72.5711	243	20.6787	243	-0.308037	243	85.1263	243	-16.4639
			243.5	10.7292	243.5	-19.051	243.5	70.2589	243.5	37.1303	243.5	72.685	243.5	20.502	243.5	-0.437129	243.5	85.4777	243.5	-16.8694
			244	10.5238	244	-18.9986	244	70.3869	244	37.3834	244	72.8609	244	20.5964	244	-0.187084	244	85.7246	244	-16.7761
			244.5	10.5545	244.5	-19.0768	244.5	70.8253	244.5	37.4629	244.5	72.9046	244.5	20.584	244.5	-0.27261	244.5	85.6529	244.5	-16.568
			245	10.5546	245	-19.0404	245	70.7227	245	37.443	245	73.249	245	20.8335	245	-0.39488	245	85.9784	245	-16.6481
			245.5	10.4737	245.5	-18.8972	245.5	70.9965	245.5	37.5011	245.5	73.5539	245.5	21.0595	245.5	-0.881869	245.5	86.5734	245.5	-16.6618
			246	10.0225	246	-19.1321	246	70.7942	246	37.2045	246	73.6483	246	21.0033	246	-0.867057	246	86.3096	246	-16.6625
			246.5	9.78957	246.5	-18.9153	246.5	71.0883	246.5	37.3248	246.5	73.954	246.5	20.8018	246.5	-0.141759	246.5	86.4908	246.5	-16.4739
			247	10.4044	247	-19.2558	247	71.2843	247	37.3347	247	73.6759	247	21.1656	247	-0.012521	247	86.8382	247	-16.5462
			247.5	10.2958	247.5	-19.1336	247.5	71.2684	247.5	37.2866	247.5	73.7561	247.5	21.3591	247.5	-0.124967	247.5	87.3046	247.5	-16.8248
			248	10.1765	248	-19.2271	248	71.5694	248	37.6065	248	74.0286	248	21.283	248	-0.832875	248	87.3837	248	-16.8869
			248.5	10.2578	248.5	-19.4201	248.5	71.8917	248.5	37.3775	248.5	74.0116	248.5	21.3433	248.5	-0.571286	248.5	87.4743	248.5	-16.7718
			249	10.511	249	-19.634	249	71.8728	249	37.5712	249	74.483	249	21.4269	249	-0.127042	249	87.5498	249	-16.5725
			249.5	10.1527	249.5	-19.2077	249.5	72.1021	249.5	37.6023	249.5	74.3248	249.5	21.4526	249.5	-0.089073	249.5	87.93	249.5	-16.8157
			250	10.0314	250	-19.5245	250	72.2735	250	37.5766	250	74.5366	250	21.8921	250	-0.804618	250	88.1459	250	-16.7146
			250.5	10.5363	250.5	-19.2898	250.5	72.4868	250.5	37.6674	250.5	74.877	250.5	21.8339	250.5	-0.050596	250.5	88.4701	250.5	-16.6891
			251	10.3543	251	-19.3181	251	72.5842	251	37.4937	251	74.774	251	21.8953	251	0.272683	251	88.5431	251	-16.4857
			251.5	10.0561	251.5	-19.1711	251.5	73.0957	251.5	37.7673	251.5	75.0946	251.5	21.8191	251.5	-0.741333	251.5	88.7755	251.5	-16.2839
			252	10.421	252	-19.4351	252	72.9756	252	37.5028	252	75.3118	252	21.9727	252	0.008998	252	88.8407	252	-16.3183
			252.5	10.6644	252.5	-19.6079	252.5	73.127	252.5	37.5493	252.5	75.6044	252.5	22.3452	252.5	-0.05135	252.5	88.7826	252.5	-16.591
			253	9.92389	253	-19.4795	253	73.3778	253	37.7163	253	75.3709	253	22.0822	253	-0.814482	253	89.0275	253	-16.2922
			253.5	10.419	253.5	-19.4289	253.5	73.2964	253.5	37.6674	253.5	75.6194	253.5	22.1911	253.5	-0.640782	253.5	89.0988	253.5	-16.0928
			254	9.72491	254	-19.493	254	73.6642	254	37.6509	254	76.0043	254	22.4277	254	0.363879	254	89.2656	254	-16.2345
			254.5	10.4474	254.5	-19.705	254.5	74.0655	254.5	37.7212	254.5	76.1658	254.5	22.2928	254.5	-0.007726	254.5	89.5028	254.5	-16.0736
			255	10.549	255	-19.4973	255	74.2865	255	37.7721	255	76.4957	255	22.4927	255	-0.6271	255	89.457	255	-16.2727
			255.5	10.056	255.5	-19.6709	255.5	74.4647	255.5	37.794	255.5	76.6862	255.5	22.6445	255.5	-0.291209	255.5	89.445	255.5	-16.3739
			256	10.128	256	-19.4015	256	74.4396	256	37.9203	256	76.9362	256	22.4359	256	0.405987	256	89.8464	256	-16.5696
			256.5	10.5889	256.5	-19.3558	256.5	74.6498	256.5	37.6539	256.5	76.9209	256.5	22.493	256.5	-0.500855	256.5	90.1482	256.5	-16.4119
			257	10.528	257	-19.6271	257	74.7502	257	37.6209	257	76.8273	257	22.7227	257	-0.270915	257	90.0452	257	-16.1414
			257.5	10.05	257.5	-19.4366	257.5	75.0111	257.5	37.7185	257.5	77.2012	257.5	22.564	257.5	-0.164171	257.5	89.9334	257.5	-15.9784
			258	10.6589	258	-19.2567	258	75.0447	258	37.8202	258	77.1926	258	22.6946	258	-0.260975	258	90.1645	258	-16.4184
			258.5	10.8497	258.5	-19.2016	258.5	75.3838	258.5	37.7759	258.5	77.2874	258.5	22.6649	258.5	-0.155982	258.5	90.3935	258.5	-16.5325
			259	10.4384	259	-19.1953	259	75.5715	259	37.9165	259	77.1817	259	23.0624	259	0.395517	259	90.441	259	-16.6519
			259.5	10.7311	259.5	-19.2155	259.5	75.6709	259.5	37.6894	259.5	77.5989	259.5	23.1043	259.5	0.143178	259.5	90.5664	259.5	-16.1871
			260	10.872	260	-19.361	260	75.6431	260	37.6983	260	77.6648	260	23.0527	260	0.115872	260	90.5709	260	-16.4214
			260.5	10.148	260.5	-19.0338	260.5	76.3245	260.5	37.7426	260.5	77.8603	260.5	23.3653	260.5	0.673354	260.5	91.0357	260.5	-16.4848
			261	10.7776	261	-19.165	261	76.3463	261	38.1945	261	77.8966	261	23.4647	261	0.00739	261	91.0284	261	-16.2364
			261.5	10.598	261.5	-19.0861	261.5	76.576	261.5	37.9981	261.5	78.0482	261.5	23.4761	261.5	-0.129087	261.5	91.0852	261.5	-16.7263
			262	10.4701	262	-19.037	262	76.6652	262	37.8388	262	78.1831	262	23.4511	262	0.641694	262	91.4314	262	-16.2775
			262.5	10.4159	262.5	-19.0895	262.5	76.5766	262.5	37.5932	262.5	78.2066	262.5	23.598	262.5	-0.062247	262.5	91.3269	262.5	-16.2929
			263	10.2613	263	-19.2651	263	76.9889	263	37.4383	263	78.4633	263	23.9512	263	-0.145772	263	91.4936	263	-16.4136
			263.5	10.4903	263.5	-19.0701	263.5	77.3484	263.5	37.6116	263.5	78.5622	263.5	23.9318	263.5	0.115177	263.5	91.746	263.5	-16.4691
			264	10.7528	264	-18.9918	264	77.6091	264	37.5423	264	78.7894	264	23.9466	264	0.90638	264	91.8797	264	-16.6028
			264.5	11.1334	264.5	-19.2201	264.5	77.4159	264.5	37.954	264.5	78.7161	264.5	23.7107	264.5	0.223731	264.5	91.9652	264.5	-16.3095
			265	11.2909	265	-19.2398	265	77.7549	265	38.0574	265	78.8484	265	24.0265	265	-0.060653	265	91.5699	265	-16.6611
			265.5	11.3538	265.5	-19.2749	265.5	78.1161	265.5	37.791	265.5	79.1706	265.5	24.393	265.5	-0.032077	265.5	92.242	265.5	-16.6174
			266	10.8488	266	-19.0049	266	78.1019	266	37.7623	266	79.3794	266	24.2718	266	0.062991	266	91.9038	266	-16.3414
			266.5	10.7426	266.5	-18.8849	266.5	78.1186	266.5	38.0318	266.5	79.273	266.5	24.06	266.5	0.152693	266.5	92.2185	266.5	-16.3854
			267	11.1237	267	-19.0133	267	78.2655	267	37.7547	267	79.4952	267	24.4449	267	0.108147	267	92.4606	267	-16.5162
			267.5	11.3924	267.5	-19.3288	267.5	78.5095	267.5	37.5209	267.5	79.6129	267.5	24.3848	267.5	0.150844	267.5	92.5899	267.5	-16.4965
			268	11.3632	268	-18.9643	268	78.9416	268	37.9441	268	79.5702	268	24.4377	268	0.09269	268	92.7009	268	-16.6482
			268.5	10.7855	268.5	-18.7555	268.5	78.7385	268.5	37.9047	268.5	79.801	268.5	24.5248	268.5	0.377642	268.5	92.8663	268.5	-16.2678
			269	11.321	269	-19.0799	269	78.7715	269	37.7349	269	79.9542	269	24.6794	269	0.25235	269	92.682	269	-15.2927
			269.5	11.2057	269.5	-18.8009	269.5	79.332	269.5	37.8547	269.5	79.9327	269.5	24.6206	269.5	0.332443	269.5	93.2478	269.5	-14.4903
			270	11.2535	270	-18.8903	270	79.4514	270	37.722	270	79.8784	270	24.5291	270	0.516803	270	93.0564	270	-14.1623
			270.5	11.2044	270.5	-19.1314	270.5	79.2837	270.5	37.5601	270.5	80.2424	270.5	24.8838	270.5	0.622562	270.5	93.1407	270.5	-14.1121
			271	11.7405	271	-19.1071	271	79.6473	271	37.3472	271	80.1409	271	25.0867	271	0.351393	271	92.9433	271	-13.6638
			271.5	11.2124	271.5	-18.9156	271.5	80.0089	271.5	37.5011	271.5	80.2554	271.5	24.8729	271.5	0.486946	271.5	92.9338	271.5	-13.4997
			272	10.7408	272	-18.7135	272	80.3008	272	37.8469	272	80.3488	272	24.9147	272	0.231322	272	92.9076	272	-13.2082
			272.5	11.0362	272.5	-18.8282	272.5	80.4902	272.5	37.7999	272.5	80.4926	272.5	24.927	272.5	0.385997	272.5	93.3794	272.5	-13.0315
			273	11.4154	273	-18.89	273	80.6437	273	37.8823	273	80.5956	273	25.0741	273	1.19768	273	93.5496	273	-12.7918
			273.5	11.8301	273.5	-18.7898	273.5	80.5457	273.5	37.7684	273.5	80.669	273.5	25.0778	273.5	0.607289	273.5	93.7508	273.5	-12.8445
			274	11.9464	274	-18.8647	274	80.7203	274	37.8592	274	80.6481	274	25.1942	274	0.675249	274	93.9438	274	-13.3274
			274.5	11.85	274.5	-18.6388	274.5	81.0798	274.5	37.9172	274.5	80.8563	274.5	25.2073	274.5	0.984824	274.5	94.2456	274.5	-13.8416
			275	11.8558	275	-18.564	275	81.0508	275	37.7003	275	81.0154	275	25.2194	275	0.415037	275	94.5323	275	-14.3569
			275.5	11.4682	275.5	-18.9568	275.5	81.3359	275.5	37.777	275.5	81.1485	275.5	25.4837	275.5	0.567608	275.5	94.7754	275.5	-14.8674
			276	11.5167	276	-18.7339	276	81.7072	276	37.7954	276	81.2409	276	25.4384	276	0.316426	276	95.2138	276	-15.3383
			276.5	12.0644	276.5	-18.7338	276.5	81.9192	276.5	37.6438	276.5	81.4614	276.5	25.6827	276.5	0.7283	276.5	95.3225	276.5	-15.2481
			277	11.7779	277	-18.6207	277	82.1148	277	37.4641	277	81.3877	277	25.767	277	0.727169	277	95.3963	277	-15.5585
			277.5	12.0796	277.5	-18.7639	277.5	82.1524	277.5	37.8536	277.5	81.5401	277.5	25.8966	277.5	0.876403	277.5	95.8492	277.5	-15.578
			278	11.4239	278	-18.829	278	82.3488	278	37.7266	278	81.4772	278	26.0521	278	0.456445	278	96.2777	278	-16.2171
			278.5	11.5562	278.5	-18.5746	278.5	82.5983	278.5	38.0101	278.5	81.4332	278.5	26.0959	278.5	0.755948	278.5	96.1239	278.5	-16.3097
			279	12.317	279	-18.7174	279	82.7785	279	37.7589	279	81.7598	279	25.6484	279	0.625878	279	96.4192	279	-16.2397
			279.5	11.7484	279.5	-18.6389	279.5	82.9628	279.5	37.5604	279.5	81.9976	279.5	26.2145	279.5	0.772955	279.5	96.6314	279.5	-16.3824
			280	11.9631	280	-18.6211	280	83.0507	280	38.1342	280	82.0892	280	26.1851	280	0.760901	280	96.9591	280	-16.193
			280.5	12.1444	280.5	-18.7453	280.5	83.26	280.5	38.0857	280.5	82.2943	280.5	26.0453	280.5	0.884911	280.5	97.2153	280.5	-16.6304
			281	12.1193	281	-18.5765	281	83.6058	281	37.9276	281	82.2201	281	26.0391	281	0.795923	281	98.0737	281	-16.6726
			281.5	12.2364	281.5	-18.5156	281.5	84.1188	281.5	37.8336	281.5	82.5358	281.5	26.3845	281.5	0.996483	281.5	97.8971	281.5	-16.6667
			282	12.0571	282	-18.5286	282	84.081	282	38.2137	282	82.6495	282	26.5511	282	1.11172	282	98.0867	282	-16.682
			282.5	11.6178	282.5	-18.7804	282.5	84.3388	282.5	37.9508	282.5	82.6316	282.5	26.6796	282.5	0.903277	282.5	98.3462	282.5	-16.5668
			283	11.7483	283	-18.7691	283	84.4317	283	37.7845	283	82.635	283	26.5528	283	0.751673	283	98.5021	283	-16.5589
			283.5	12.3535	283.5	-18.6096	283.5	84.4246	283.5	37.9042	283.5	82.7678	283.5	26.782	283.5	0.697391	283.5	98.4887	283.5	-16.9324
			284	11.8817	284	-18.6466	284	84.5411	284	38.1418	284	83.0023	284	26.7091	284	0.784123	284	98.8429	284	-16.8437
			284.5	11.6757	284.5	-18.5236	284.5	84.8591	284.5	38.323	284.5	82.8769	284.5	26.8645	284.5	1.25376	284.5	99.4966	284.5	-16.9081
			285	11.6982	285	-18.3691	285	85.1425	285	38.0162	285	82.9422	285	26.7653	285	1.18936	285	99.4847	285	-16.9374
			285.5	11.8814	285.5	-18.7474	285.5	85.1115	285.5	38.171	285.5	83.0731	285.5	26.9729	285.5	0.992191	285.5	99.6542	285.5	-16.8903
			286	11.8679	286	-18.781	286	85.7513	286	38.047	286	83.2056	286	27.0637	286	0.95634	286	100.077	286	-16.9445
			286.5	11.8182	286.5	-18.7635	286.5	86.0014	286.5	38.0887	286.5	83.439	286.5	26.9741	286.5	1.08416	286.5	100.19	286.5	-16.963
			287	11.7318	287	-18.7482	287	85.8417	287	38.4575	287	83.4782	287	27.1179	287	1.34566	287	100.456	287	-17.176
			287.5	12.1002	287.5	-18.4583	287.5	86.1823	287.5	38.3567	287.5	83.5758	287.5	27.027	287.5	1.4156	287.5	100.483	287.5	-16.964
			288	12.3853	288	-18.7283	288	86.2966	288	38.1446	288	83.7177	288	27.3674	288	1.32212	288	100.739	288	-16.8465
			288.5	11.9235	288.5	-18.6912	288.5	86.6242	288.5	38.2333	288.5	83.8849	288.5	27.5867	288.5	1.26657	288.5	101.111	288.5	-17.4153
			289	12.2691	289	-18.6305	289	86.7801	289	38.129	289	84.046	289	27.4887	289	1.06089	289	101.582	289	-17.2152
			289.5	12.401	289.5	-18.6536	289.5	86.7661	289.5	39.0139	289.5	83.7866	289.5	27.5617	289.5	1.36678	289.5	101.717	289.5	-17.0396
			290	12.1613	290	-18.9004	290	87.0493	290	38.5585	290	84.0762	290	27.7003	290	1.53808	290	101.613	290	-16.973
			290.5	11.819	290.5	-18.8401	290.5	87.2458	290.5	38.8411	290.5	84.1143	290.5	27.9023	290.5	1.37356	290.5	101.671	290.5	-17.3486
			291	11.8938	291	-18.596	291	87.4027	291	38.7463	291	84.2946	291	27.9676	291	1.34716	291	102.148	291	-17.1487
			291.5	11.8377	291.5	-18.8283	291.5	87.5769	291.5	38.7164	291.5	84.5657	291.5	28.0071	291.5	1.24827	291.5	102.063	291.5	-17.2666
			292	12.7343	292	-18.7209	292	87.6817	292	38.6389	292	84.6513	292	27.8871	292	2.20832	292	102.385	292	-17.1786
			292.5	12.2738	292.5	-18.5895	292.5	87.9577	292.5	39.0361	292.5	84.3584	292.5	28.0172	292.5	1.50376	292.5	102.987	292.5	-17.0387
			293	11.9061	293	-19.2753	293	88.1877	293	38.8317	293	84.6797	293	28.0573	293	1.24553	293	103.11	293	-17.0534
			293.5	12.0401	293.5	-19.1168	293.5	88.4247	293.5	38.8673	293.5	84.8756	293.5	28.1729	293.5	2.04452	293.5	103.055	293.5	-17.2173
			294	12.1464	294	-18.6607	294	88.5471	294	38.9175	294	85.1757	294	28.4681	294	1.43849	294	103.515	294	-17.063
			294.5	11.7387	294.5	-18.8893	294.5	88.7878	294.5	39.2463	294.5	85.3245	294.5	28.4263	294.5	1.67413	294.5	103.601	294.5	-17.5175
			295	11.9594	295	-19.2767	295	88.8948	295	39.3657	295	85.1403	295	28.4115	295	2.10664	295	104.166	295	-17.4654
			295.5	12.5076	295.5	-19.299	295.5	89.121	295.5	39.44	295.5	85.322	295.5	28.6562	295.5	1.69014	295.5	104.099	295.5	-17.2558
			296	12.1388	296	-19.4921	296	89.1938	296	39.4905	296	85.6291	296	28.5708	296	1.73698	296	104.274	296	-17.5668
			296.5	12.7187	296.5	-19.4454	296.5	89.5389	296.5	39.437	296.5	85.642	296.5	28.6536	296.5	1.94988	296.5	104.47	296.5	-17.28
			297	12.1014	297	-19.4777	297	89.4627	297	39.2313	297	85.856	297	28.6354	297	1.56215	297	104.401	297	-17.1664
			297.5	12.2267	297.5	-19.5034	297.5	89.8729	297.5	39.5966	297.5	85.8419	297.5	28.8526	297.5	1.75501	297.5	104.691	297.5	-17.1603
			298	12.2139	298	-19.6937	298	90.0751	298	39.6559	298	85.9218	298	28.8438	298	1.72967	298	104.928	298	-17.2383
			298.5	12.2012	298.5	-19.4343	298.5	90.1032	298.5	39.6922	298.5	86.1126	298.5	29.3396	298.5	1.45958	298.5	105.298	298.5	-17.2255
			299	12.0979	299	-19.3398	299	90.1469	299	40.0305	299	86.1294	299	29.3917	299	1.59419	299	105.28	299	-17.2738
			299.5	11.9569	299.5	-19.4354	299.5	90.3128	299.5	40.1415	299.5	86.2733	299.5	29.2068	299.5	1.75831	299.5	105.432	299.5	-17.3989
			300	12.1963	300	-19.5491	300	90.4401	300	39.8246	300	86.3176	300	29.1574	300	1.73645	300	105.888	300	-17.1084
			300.5	12.0292	300.5	-19.9507	300.5	90.5064	300.5	40.1996	300.5	86.5482	300.5	29.4546	300.5	1.91243	300.5	106.048	300.5	-17.3428
			301	11.9024	301	-19.7454	301	90.8722	301	39.9117	301	86.9031	301	29.2948	301	1.92236	301	106.092	301	-17.2281
			301.5	11.8676	301.5	-20.0973	301.5	90.8726	301.5	39.9907	301.5	86.7225	301.5	29.137	301.5	1.93684	301.5	106.242	301.5	-17.0093
			302	11.7102	302	-19.8662	302	91.023	302	40.1557	302	86.7333	302	29.5279	302	2.03377	302	106.517	302	-17.2777
			302.5	11.7485	302.5	-19.6266	302.5	91.1808	302.5	40.2764	302.5	86.6286	302.5	29.5668	302.5	1.90746	302.5	106.967	302.5	-17.2572
			303	12.0262	303	-19.6708	303	91.6843	303	40.3282	303	86.9693	303	29.7452	303	1.78409	303	107.065	303	-17.2932
			303.5	12.7388	303.5	-20.0002	303.5	91.9683	303.5	40.2323	303.5	87.2168	303.5	29.6819	303.5	1.89639	303.5	107.13	303.5	-17.337
			304	12.0723	304	-20.0802	304	91.7702	304	40.223	304	87.1956	304	29.5566	304	1.88206	304	107.565	304	-17.2528
			304.5	11.7495	304.5	-19.866	304.5	91.9741	304.5	40.88	304.5	87.2935	304.5	30.3771	304.5	1.92458	304.5	107.773	304.5	-17.1351
			305	11.9245	305	-19.9791	305	92.2788	305	40.8502	305	87.4127	305	29.8465	305	2.09272	305	107.645	305	-17.3729
			305.5	12.3075	305.5	-20.0649	305.5	92.5415	305.5	40.8936	305.5	87.5188	305.5	30.0198	305.5	1.94106	305.5	108.166	305.5	-17.5656
			306	12.1031	306	-20.1768	306	92.4318	306	40.8032	306	87.6184	306	30.1305	306	1.92968	306	108.226	306	-17.4846
			306.5	12.3136	306.5	-20.0485	306.5	92.4937	306.5	40.982	306.5	87.9464	306.5	30.0567	306.5	2.2816	306.5	108.276	306.5	-17.5031
			307	12.2915	307	-20.1263	307	92.8433	307	40.9283	307	88.3169	307	30.0847	307	2.01202	307	108.724	307	-17.3873
			307.5	12.2669	307.5	-20.0798	307.5	92.9188	307.5	40.7621	307.5	87.9901	307.5	30.3482	307.5	2.41947	307.5	108.795	307.5	-17.351
			308	12.2155	308	-20.1164	308	93.0012	308	41.1447	308	88.2345	308	30.3383	308	2.5003	308	109.022	308	-17.6802
			308.5	12.2165	308.5	-20.2057	308.5	93.2767	308.5	41.4537	308.5	88.3483	308.5	30.3149	308.5	2.38592	308.5	109.075	308.5	-17.6451
			309	12.3199	309	-20.3124	309	93.2702	309	41.4271	309	88.5663	309	30.3787	309	2.29698	309	109.365	309	-17.4119
			309.5	12.1935	309.5	-20.3341	309.5	93.4484	309.5	41.2186	309.5	89.0434	309.5	30.5883	309.5	2.33598	309.5	109.686	309.5	-17.0758
			310	12.1204	310	-20.0685	310	93.7905	310	41.1211	310	88.7866	310	30.7237	310	2.05057	310	109.585	310	-17.3605
			310.5	12.3479	310.5	-20.2973	310.5	93.9154	310.5	41.4188	310.5	88.7833	310.5	30.7259	310.5	2.08075	310.5	109.806	310.5	-17.4861
			311	12.3904	311	-20.0871	311	93.9365	311	41.8822	311	88.8865	311	30.7221	311	2.35548	311	109.973	311	-17.2723
			311.5	12.2195	311.5	-20.1912	311.5	94.159	311.5	41.7042	311.5	88.8157	311.5	30.9897	311.5	2.62334	311.5	110.221	311.5	-17.6364
			312	12.1557	312	-20.3285	312	94.0412	312	41.6296	312	89.2114	312	31.0076	312	2.25657	312	110.653	312	-17.4925
			312.5	12.0265	312.5	-20.2984	312.5	94.4039	312.5	41.7787	312.5	89.2703	312.5	30.7381	312.5	2.41191	312.5	110.698	312.5	-17.6437
			313	11.9574	313	-20.2805	313	94.6632	313	41.689	313	89.3754	313	31.0969	313	2.37941	313	110.969	313	-17.4129
			313.5	12.1006	313.5	-20.4174	313.5	94.6611	313.5	41.9924	313.5	89.5553	313.5	31.2961	313.5	2.41048	313.5	111.178	313.5	-17.141
			314	12.4687	314	-20.2608	314	94.9714	314	42.1108	314	89.5943	314	31.06	314	2.5457	314	111.333	314	-17.4751
			314.5	12.4136	314.5	-20.4177	314.5	94.9894	314.5	42.3983	314.5	89.8876	314.5	31.3767	314.5	2.40064	314.5	111.452	314.5	-17.175
			315	12.1839	315	-20.2732	315	95.1582	315	42.3336	315	89.9807	315	31.3205	315	2.62424	315	111.643	315	-17.0373
			315.5	12.3142	315.5	-20.3499	315.5	95.4273	315.5	42.2676	315.5	90.0819	315.5	31.2561	315.5	2.54973	315.5	111.689	315.5	-17.2945
			316	12.2731	316	-20.5707	316	95.5576	316	42.1016	316	90.3994	316	31.2723	316	2.41261	316	112.031	316	-17.1985
			316.5	12.4707	316.5	-20.7299	316.5	95.7266	316.5	42.3013	316.5	90.1367	316.5	31.4127	316.5	2.55419	316.5	112.142	316.5	-17.1274
			317	12.1135	317	-20.5594	317	95.7362	317	42.3683	317	90.1142	317	31.6631	317	2.50628	317	112.498	317	-17.1524
			317.5	12.1105	317.5	-20.4251	317.5	96.1074	317.5	42.3087	317.5	90.2767	317.5	31.7598	317.5	2.67461	317.5	112.576	317.5	-17.0505
			318	12.2837	318	-20.6123	318	96.0695	318	42.3668	318	90.7501	318	31.7997	318	2.63486	318	112.882	318	-16.9814
			318.5	12.1419	318.5	-20.689	318.5	96.2669	318.5	42.5664	318.5	90.5576	318.5	31.6879	318.5	2.74912	318.5	112.774	318.5	-17.2753
			319	12.7006	319	-20.8953	319	96.4953	319	42.6216	319	90.8102	319	32.0542	319	3.00595	319	113.061	319	-16.879
			319.5	11.9137	319.5	-20.6899	319.5	96.5612	319.5	42.6843	319.5	90.6793	319.5	31.9956	319.5	2.91703	319.5	113.35	319.5	-16.9253
			320	12.2312	320	-20.5928	320	96.7554	320	42.9599	320	90.6653	320	32.2163	320	2.61496	320	113.38	320	-16.8027
			320.5	12.3005	320.5	-20.7559	320.5	96.8004	320.5	42.7786	320.5	90.9067	320.5	32.3597	320.5	2.96309	320.5	113.467	320.5	-16.7873
			321	12.4505	321	-20.6868	321	96.7905	321	42.831	321	91.1261	321	32.2629	321	3.01367	321	113.826	321	-16.6763
			321.5	12.1936	321.5	-20.7849	321.5	97.0597	321.5	42.9936	321.5	91.2705	321.5	31.8875	321.5	2.76957	321.5	113.802	321.5	-16.5766
			322	12.4055	322	-20.7992	322	97.4173	322	43.0437	322	91.3991	322	32.3274	322	2.83846	322	114.012	322	-16.4671
			322.5	12.2097	322.5	-20.8733	322.5	97.4099	322.5	43.2497	322.5	91.3538	322.5	32.4182	322.5	2.93542	322.5	114.28	322.5	-16.5844
			323	12.3722	323	-20.8136	323	97.6018	323	42.87	323	91.7312	323	32.5075	323	2.7936	323	114.303	323	-16.5622
			323.5	12.3382	323.5	-20.9726	323.5	97.895	323.5	43.1736	323.5	91.6753	323.5	32.6584	323.5	3.0941	323.5	114.566	323.5	-16.2963
			324	12.2334	324	-20.9683	324	97.8642	324	43.4011	324	91.8975	324	32.5778	324	2.86117	324	114.624	324	-16.2839
			324.5	12.0435	324.5	-20.9879	324.5	98.3091	324.5	43.3601	324.5	92.0279	324.5	32.6832	324.5	3.09527	324.5	114.82	324.5	-16.2841
			325	12.3133	325	-20.8841	325	98.267	325	43.3938	325	91.9826	325	32.7135	325	3.0373	325	115.272	325	-15.9717
			325.5	12.2122	325.5	-20.8184	325.5	98.562	325.5	43.2705	325.5	92.1014	325.5	32.9944	325.5	2.90109	325.5	115.383	325.5	-16.1445
			326	12.2806	326	-20.8199	326	98.6702	326	43.4299	326	92.456	326	32.9171	326	3.01634	326	115.191	326	-16.0457
			326.5	12.3033	326.5	-21.136	326.5	98.5603	326.5	44.026	326.5	92.4229	326.5	32.9999	326.5	3.35253	326.5	115.306	326.5	-15.9018
			327	12.3615	327	-20.9748	327	98.7002	327	43.7695	327	92.3925	327	32.9612	327	3.34779	327	115.253	327	-15.8254
			327.5	12.2501	327.5	-21.0079	327.5	98.9318	327.5	43.7449	327.5	92.6609	327.5	32.7801	327.5	3.53769	327.5	115.529	327.5	-15.7888
			328	12.1056	328	-21.0184	328	99.1589	328	43.7733	328	92.6422	328	33.0537	328	3.24843	328	115.999	328	-15.8783
			328.5	11.9736	328.5	-21.2354	328.5	99.0339	328.5	43.7411	328.5	92.4965	328.5	33.2888	328.5	3.3691	328.5	116.308	328.5	-15.7931
			329	12.2121	329	-20.9207	329	99.2232	329	43.8399	329	92.714	329	33.1162	329	3.23838	329	116.554	329	-15.8239
			329.5	12.2599	329.5	-21.4868	329.5	99.3959	329.5	43.8311	329.5	93.1604	329.5	33.3031	329.5	3.38477	329.5	116.502	329.5	-15.8197
			330	12.1705	330	-21.083	330	99.2505	330	43.827	330	93.2768	330	33.7496	330	3.75303	330	116.605	330	-15.6089
			330.5	12.2519	330.5	-21.0097	330.5	99.7172	330.5	44.2463	330.5	92.9838	330.5	33.3693	330.5	3.27379	330.5	116.655	330.5	-15.2139
			331	11.9761	331	-21.2369	331	99.9323	331	44.2903	331	93.2886	331	33.5539	331	3.24974	331	116.807	331	-15.4081
			331.5	12.1652	331.5	-21.2383	331.5	100.035	331.5	44.2758	331.5	93.3041	331.5	33.5036	331.5	3.5106	331.5	117.096	331.5	-15.3448
			332	12.4444	332	-21.3211	332	100.163	332	44.4356	332	93.7495	332	33.9623	332	3.55276	332	117.173	332	-15.3783
			332.5	12.2893	332.5	-21.2077	332.5	100.347	332.5	44.4152	332.5	93.5874	332.5	33.714	332.5	3.61122	332.5	117.293	332.5	-15.2343
			333	12.0375	333	-21.1999	333	100.527	333	44.5859	333	93.7154	333	33.6734	333	3.41328	333	117.114	333	-15.0065
			333.5	12.0955	333.5	-21.1939	333.5	100.798	333.5	44.4665	333.5	94.0163	333.5	34.0289	333.5	3.39235	333.5	117.534	333.5	-14.8904
			334	12.0757	334	-21.0476	334	100.807	334	44.7185	334	93.8706	334	34.0156	334	3.64936	334	117.894	334	-15.0337
			334.5	12.1779	334.5	-21.1107	334.5	101.108	334.5	45.1653	334.5	93.888	334.5	33.9335	334.5	3.4662	334.5	117.815	334.5	-15.1541
			335	12.1311	335	-21.3506	335	100.971	335	44.8737	335	94.0328	335	33.9705	335	3.68044	335	117.978	335	-14.9338
			335.5	12.301	335.5	-21.4114	335.5	101.394	335.5	44.8901	335.5	93.9545	335.5	34.0788	335.5	4.1769	335.5	118.225	335.5	-15.2019
			336	12.1918	336	-21.4794	336	101.292	336	44.9176	336	94.3236	336	33.9825	336	3.71844	336	118.299	336	-14.938
			336.5	12.0931	336.5	-21.0432	336.5	101.427	336.5	45.0999	336.5	94.3345	336.5	34.5714	336.5	4.31638	336.5	118.363	336.5	-14.7464
			337	12.335	337	-21.116	337	101.272	337	45.2808	337	94.2837	337	34.1911	337	3.89963	337	118.52	337	-14.7192
			337.5	12.3412	337.5	-21.399	337.5	101.723	337.5	45.2298	337.5	94.5941	337.5	34.4733	337.5	3.83048	337.5	118.501	337.5	-14.4752
			338	12.1016	338	-21.4097	338	101.57	338	45.1235	338	94.7508	338	34.6748	338	3.75139	338	118.671	338	-14.8462
			338.5	12.2468	338.5	-21.4488	338.5	101.711	338.5	45.3697	338.5	94.6899	338.5	34.4873	338.5	3.78976	338.5	118.952	338.5	-14.7529
			339	12.315	339	-21.3087	339	102.382	339	45.0139	339	94.5391	339	34.538	339	4.02363	339	119.008	339	-15.1511
			339.5	12.312	339.5	-21.6295	339.5	102.411	339.5	45.183	339.5	94.8814	339.5	34.6748	339.5	4.29283	339.5	119.295	339.5	-15.0873
			340	12.3617	340	-21.5068	340	102.269	340	45.5688	340	95.1105	340	34.8397	340	4.3217	340	119.476	340	-15.0498
			340.5	12.1923	340.5	-21.401	340.5	102.722	340.5	45.3013	340.5	95.113	340.5	34.5989	340.5	4.71145	340.5	119.412	340.5	-15.1325
			341	12.3394	341	-21.4183	341	102.787	341	45.547	341	95.1618	341	34.8445	341	4.3286	341	119.485	341	-15.1923
			341.5	12.4627	341.5	-21.4633	341.5	102.775	341.5	45.5694	341.5	95.3774	341.5	34.7521	341.5	3.9742	341.5	119.618	341.5	-14.8422
			342	12.3702	342	-21.3762	342	103.027	342	45.3449	342	95.2711	342	35.0191	342	3.97242	342	119.913	342	-14.9819
			342.5	12.3264	342.5	-21.4804	342.5	103.149	342.5	45.8437	342.5	95.3142	342.5	34.9275	342.5	4.84421	342.5	120.061	342.5	-15.0372
			343	11.9311	343	-21.4606	343	103.114	343	45.9669	343	95.7236	343	35.0264	343	4.19142	343	120.189	343	-14.7424
			343.5	12.0503	343.5	-21.7944	343.5	103.451	343.5	45.8532	343.5	95.8014	343.5	35.2013	343.5	4.22725	343.5	120.029	343.5	-15.0175
			344	12.0738	344	-21.6587	344	103.409	344	45.8503	344	95.8729	344	35.1644	344	4.22865	344	120.374	344	-15.1829
			344.5	12.1677	344.5	-21.2594	344.5	103.66	344.5	45.8522	344.5	95.848	344.5	35.0554	344.5	4.33106	344.5	120.447	344.5	-15.0783
			345	12.4799	345	-21.2914	345	104.095	345	46.1137	345	96.0063	345	35.5389	345	4.51871	345	120.812	345	-14.8431
			345.5	11.9687	345.5	-21.7699	345.5	104.143	345.5	46.1794	345.5	96.2458	345.5	35.4939	345.5	4.81607	345.5	120.905	345.5	-14.8833
			346	11.8435	346	-21.798	346	103.9	346	46.2216	346	96.3563	346	35.5583	346	4.04638	346	120.915	346	-14.8373
			346.5	11.9867	346.5	-21.6972	346.5	104.073	346.5	46.1988	346.5	96.2647	346.5	35.6871	346.5	4.45918	346.5	120.933	346.5	-14.7957
			347	11.8608	347	-21.2645	347	104.446	347	46.0536	347	96.644	347	35.5016	347	4.6123	347	121.182	347	-14.8762
			347.5	11.9178	347.5	-21.4749	347.5	104.317	347.5	46.2612	347.5	96.633	347.5	35.6734	347.5	4.41345	347.5	121.327	347.5	-14.8361
			348	11.8328	348	-21.7697	348	104.584	348	46.4314	348	96.8431	348	35.7473	348	4.66431	348	121.378	348	-15.0349
			348.5	11.9575	348.5	-21.6124	348.5	104.632	348.5	46.3045	348.5	96.6873	348.5	35.7814	348.5	4.58368	348.5	121.192	348.5	-14.7703
			349	12.0559	349	-21.7492	349	104.652	349	46.5058	349	97.1889	349	35.6401	349	4.91278	349	121.205	349	-15.0085
			349.5	12.2527	349.5	-21.7274	349.5	104.978	349.5	46.8694	349.5	97.1362	349.5	35.7968	349.5	4.73967	349.5	121.532	349.5	-14.8889
			350	12.2202	350	-21.7118	350	105.164	350	46.6966	350	97.1514	350	35.9091	350	4.67621	350	121.627	350	-14.6978
			350.5	12.0737	350.5	-21.7603	350.5	105.138	350.5	47.0385	350.5	97.458	350.5	35.6908	350.5	5.3308	350.5	121.703	350.5	-14.716
			351	12.1421	351	-21.6524	351	105.792	351	46.7963	351	97.6354	351	35.6957	351	4.78851	351	121.462	351	-14.6648
			351.5	12.1105	351.5	-21.6515	351.5	105.684	351.5	46.8648	351.5	97.5907	351.5	35.8886	351.5	4.88283	351.5	121.445	351.5	-14.5943
			352	11.8179	352	-21.9541	352	105.529	352	46.8206	352	97.564	352	35.8921	352	4.68278	352	121.579	352	-14.7389
			352.5	12.0356	352.5	-21.9793	352.5	105.812	352.5	47.109	352.5	97.8088	352.5	36.074	352.5	4.97944	352.5	121.786	352.5	-14.8501
			353	12.0084	353	-22.3187	353	105.59	353	46.8737	353	97.8468	353	35.8691	353	5.0836	353	121.939	353	-14.6366
			353.5	11.8661	353.5	-21.986	353.5	106.095	353.5	46.6852	353.5	98.0639	353.5	36.1395	353.5	4.80143	353.5	122.135	353.5	-14.7638
			354	11.9867	354	-21.7803	354	106.07	354	46.9678	354	98.2486	354	36.2132	354	4.98034	354	122.042	354	-14.367
			354.5	12.1998	354.5	-21.9593	354.5	106.078	354.5	47.2071	354.5	98.5751	354.5	36.1061	354.5	5.2337	354.5	121.867	354.5	-14.346
			355	11.8907	355	-22.1315	355	106.18	355	47.245	355	98.2626	355	36.0925	355	5.09692	355	122.165	355	-14.3549
			355.5	12.072	355.5	-22.0317	355.5	106.174	355.5	46.7494	355.5	98.3577	355.5	35.9961	355.5	5.10037	355.5	122.235	355.5	-14.465
			356	11.9659	356	-22.058	356	106.598	356	47.0215	356	98.7062	356	35.9586	356	5.74768	356	122.053	356	-14.374
			356.5	12.097	356.5	-22.0583	356.5	106.703	356.5	47.1926	356.5	98.8086	356.5	36.1162	356.5	4.94945	356.5	121.984	356.5	-14.4165
			357	12.1038	357	-22.0894	357	106.746	357	47.4364	357	98.8948	357	36.2635	357	5.03546	357	122.22	357	-14.3667
			357.5	12.0974	357.5	-21.8229	357.5	107.055	357.5	47.4733	357.5	99.3353	357.5	36.3065	357.5	4.83285	357.5	122.444	357.5	-14.1824
			358	11.8961	358	-21.896	358	107.051	358	47.5017	358	99.2874	358	36.0068	358	4.97329	358	122.401	358	-13.9563
			358.5	12.0776	358.5	-22.2477	358.5	107.284	358.5	47.4986	358.5	99.4188	358.5	36.2041	358.5	5.23695	358.5	122.382	358.5	-14.1397
			359	12.0106	359	-22.0703	359	107.151	359	47.3301	359	99.6321	359	36.1195	359	5.32479	359	122.691	359	-14.064
			359.5	11.801	359.5	-21.8528	359.5	107.198	359.5	47.5255	359.5	99.6715	359.5	36.2756	359.5	5.37959	359.5	122.621	359.5	-13.9515
			360	12.0022	360	-22.4159	360	107.427	360	47.721	360	99.6597	360	36.3055	360	5.04934	360	122.825	360	-14.1328
			360.5	11.9056	360.5	-22.2469	360.5	107.676	360.5	47.8251	360.5	99.7596	360.5	36.3682	360.5	5.20865	360.5	122.774	360.5	-14.1212
			361	12.0234	361	-22.3679	361	107.611	361	47.3121	361	99.7613	361	36.5202	361	4.97385	361	122.832	361	-14.0826
			361.5	11.9996	361.5	-22.3358	361.5	107.857	361.5	47.7781	361.5	99.9004	361.5	36.3826	361.5	5.05482	361.5	122.991	361.5	-14.0596
			362	11.9745	362	-22.1399	362	107.988	362	47.6959	362	100.196	362	36.4936	362	5.16172	362	122.796	362	-13.8731
			362.5	12.0742	362.5	-22.1479	362.5	108.189	362.5	47.9559	362.5	100.136	362.5	36.5867	362.5	5.41315	362.5	122.785	362.5	-14.1115
			363	11.8445	363	-22.4165	363	108.319	363	47.8349	363	100.175	363	36.319	363	5.38608	363	123.046	363	-13.9038
			363.5	11.7602	363.5	-22.2864	363.5	108.407	363.5	47.9308	363.5	100.28	363.5	36.4299	363.5	5.38274	363.5	122.945	363.5	-14.1484
			364	11.7885	364	-22.4587	364	108.517	364	47.7594	364	100.341	364	36.769	364	5.50386	364	123.038	364	-13.9481
			364.5	11.7593	364.5	-22.4561	364.5	108.682	364.5	47.8049	364.5	100.486	364.5	36.9751	364.5	5.66096	364.5	123.258	364.5	-13.8908
			365	11.9734	365	-22.2173	365	109.015	365	48.2149	365	100.725	365	36.726	365	5.49152	365	123.187	365	-13.758
			365.5	11.7856	365.5	-22.0837	365.5	109.163	365.5	48.5309	365.5	100.762	365.5	36.448	365.5	5.66071	365.5	123.444	365.5	-13.833
			366	12.0865	366	-22.1519	366	109.114	366	48.1799	366	100.933	366	36.8753	366	5.3311	366	123.134	366	-14.1147
			366.5	11.954	366.5	-22.3488	366.5	109.289	366.5	48.4757	366.5	101.08	366.5	36.5216	366.5	5.52924	366.5	123.483	366.5	-13.8487
			367	11.7828	367	-22.41	367	109.451	367	48.4305	367	101.295	367	36.5985	367	5.45072	367	123.491	367	-13.9009
			367.5	11.7275	367.5	-22.5724	367.5	109.49	367.5	48.5715	367.5	101.24	367.5	36.6569	367.5	5.36088	367.5	123.468	367.5	-13.8693
			368	11.8524	368	-22.3595	368	109.515	368	48.4893	368	101.094	368	36.7852	368	5.75159	368	123.532	368	-13.4653
			368.5	11.6298	368.5	-22.5149	368.5	109.659	368.5	48.7298	368.5	101.141	368.5	36.7211	368.5	5.77021	368.5	124.284	368.5	-13.845
			369	11.6821	369	-22.3545	369	109.817	369	48.6841	369	101.414	369	36.9905	369	5.58268	369	123.571	369	-14.0183
			369.5	11.8377	369.5	-22.4271	369.5	109.984	369.5	48.6035	369.5	101.671	369.5	37.1077	369.5	5.77853	369.5	123.61	369.5	-13.9099
			370	11.7564	370	-22.3698	370	109.764	370	48.8028	370	102.256	370	36.9603	370	5.68244	370	123.711	370	-13.8566
			370.5	11.5765	370.5	-22.4848	370.5	110.117	370.5	48.4215	370.5	101.739	370.5	36.9413	370.5	5.77263	370.5	123.6	370.5	-13.9706
			371	11.7826	371	-22.2505	371	110.097	371	48.7752	371	101.57	371	37.0011	371	5.77619	371	123.827	371	-14.0112
			371.5	11.7973	371.5	-22.3719	371.5	110.285	371.5	48.9251	371.5	101.929	371.5	37.1692	371.5	5.8663	371.5	123.788	371.5	-13.9451
			372	11.8176	372	-22.4885	372	110.411	372	48.8517	372	101.816	372	37.0956	372	5.30289	372	123.905	372	-13.9107
			372.5	11.6612	372.5	-22.3393	372.5	110.401	372.5	48.8902	372.5	102.158	372.5	37.16	372.5	5.74407	372.5	124.087	372.5	-13.9669
			373	11.9557	373	-22.2124	373	110.23	373	49.0331	373	101.881	373	37.2047	373	5.93108	373	124.082	373	-13.7787
			373.5	11.6016	373.5	-22.5345	373.5	110.578	373.5	49.1727	373.5	102.398	373.5	37.1091	373.5	5.87821	373.5	124.025	373.5	-13.9386
			374	11.7997	374	-22.5431	374	110.681	374	49.2016	374	102.197	374	37.2345	374	5.57915	374	124.155	374	-13.9709
			374.5	11.5742	374.5	-22.2699	374.5	110.689	374.5	49.1637	374.5	102.769	374.5	37.3874	374.5	6.05427	374.5	124.821	374.5	-13.8983
			375	11.7579	375	-22.3166	375	111.013	375	49.0817	375	102.389	375	37.4416	375	6.18697	375	124.483	375	-13.8157
			375.5	11.6324	375.5	-22.1643	375.5	111.279	375.5	49.3956	375.5	102.652	375.5	37.5241	375.5	5.89195	375.5	124.296	375.5	-13.8117
			376	11.4589	376	-22.2053	376	111.129	376	49.4764	376	102.84	376	37.4483	376	5.95624	376	124.599	376	-13.6468
			376.5	11.4504	376.5	-22.0194	376.5	111.523	376.5	49.0809	376.5	102.645	376.5	37.7422	376.5	5.98316	376.5	124.7	376.5	-13.9279
			377	11.7401	377	-22.0875	377	111.639	377	49.2319	377	102.849	377	37.5823	377	6.19362	377	124.857	377	-14.2894
			377.5	11.663	377.5	-22.3912	377.5	111.462	377.5	49.4704	377.5	103.405	377.5	37.8632	377.5	5.95569	377.5	124.855	377.5	-14.1926
			378	11.6525	378	-22.3222	378	111.518	378	49.4772	378	103.27	378	38.0248	378	6.15411	378	124.965	378	-14.1707
			378.5	11.5891	378.5	-22.3128	378.5	111.778	378.5	49.5934	378.5	102.974	378.5	37.8159	378.5	6.31246	378.5	125.229	378.5	-14.4293
			379	11.6319	379	-22.2557	379	111.798	379	49.6364	379	103.237	379	37.7705	379	6.13746	379	125.207	379	-14.312
			379.5	11.5734	379.5	-22.0074	379.5	111.789	379.5	49.1718	379.5	103.626	379.5	38.2025	379.5	6.37741	379.5	125.252	379.5	-14.1169
			380	11.3539	380	-22.0668	380	112.15	380	49.4525	380	103.772	380	38.0774	380	6.41439	380	125.426	380	-14.1271
			380.5	11.3156	380.5	-22.0379	380.5	112.22	380.5	49.75	380.5	103.377	380.5	38.0312	380.5	6.36158	380.5	125.174	380.5	-14.1007
			381	11.5272	381	-21.9719	381	111.981	381	49.8146	381	103.9	381	38.2353	381	6.05587	381	125.248	381	-13.9737
			381.5	11.7993	381.5	-21.8121	381.5	112.209	381.5	50.0554	381.5	103.704	381.5	38.2819	381.5	6.25688	381.5	125.846	381.5	-13.7426
			382	11.6067	382	-22.1193	382	112.46	382	49.9645	382	103.645	382	38.3692	382	6.28639	382	125.867	382	-13.9559
			382.5	11.5101	382.5	-22.1752	382.5	112.812	382.5	49.9712	382.5	103.593	382.5	38.3928	382.5	5.97201	382.5	125.944	382.5	-14.0168
			383	11.401	383	-21.9987	383	112.77	383	49.8192	383	103.716	383	38.6031	383	6.31549	383	125.786	383	-14.0957
			383.5	11.4994	383.5	-21.8526	383.5	112.766	383.5	49.9848	383.5	103.874	383.5	39.0371	383.5	6.28361	383.5	125.868	383.5	-14.0847
			384	11.7091	384	-21.8231	384	112.812	384	49.9652	384	103.942	384	38.8334	384	6.34844	384	126.227	384	-14.1883
			384.5	11.4424	384.5	-21.9883	384.5	113.506	384.5	49.8492	384.5	103.808	384.5	38.7467	384.5	6.78086	384.5	126.054	384.5	-14.1719
			385	11.4184	385	-22.0139	385	113.173	385	49.8559	385	103.9	385	38.9248	385	6.59658	385	126.18	385	-14.1384
			385.5	11.4523	385.5	-22.1086	385.5	113.471	385.5	49.9841	385.5	103.916	385.5	39.0918	385.5	6.48092	385.5	126.547	385.5	-14.1247
			386	11.2893	386	-21.9946	386	113.463	386	50.4155	386	103.855	386	39.3407	386	6.52646	386	126.362	386	-14.247
			386.5	11.3375	386.5	-21.9754	386.5	113.574	386.5	50.1865	386.5	104.433	386.5	39.1911	386.5	6.58006	386.5	126.392	386.5	-14.3089
			387	11.4884	387	-22.0261	387	113.633	387	50.2114	387	104.392	387	39.4449	387	6.35702	387	126.618	387	-14.0849
			387.5	11.4643	387.5	-21.9132	387.5	113.324	387.5	50.3335	387.5	104.81	387.5	39.4171	387.5	6.71601	387.5	126.502	387.5	-14.2547
			388	11.4121	388	-21.5831	388	113.551	388	50.3167	388	104.238	388	39.3315	388	6.67751	388	126.617	388	-14.4858
			388.5	11.1783	388.5	-21.7347	388.5	113.84	388.5	50.5921	388.5	104.209	388.5	39.7246	388.5	6.81544	388.5	127.004	388.5	-14.2984
			389	11.2834	389	-21.6804	389	114.012	389	50.3438	389	104.337	389	39.5634	389	6.83751	389	126.951	389	-14.1965
			389.5	11.3815	389.5	-21.712	389.5	113.868	389.5	50.8066	389.5	104.344	389.5	39.6282	389.5	6.70343	389.5	126.998	389.5	-14.2906
			390	11.3973	390	-21.7243	390	114.113	390	50.5798	390	104.743	390	39.6386	390	6.56647	390	127.207	390	-14.3431
			390.5	11.3757	390.5	-21.601	390.5	114.765	390.5	50.7104	390.5	104.396	390.5	39.3791	390.5	6.84004	390.5	127.079	390.5	-14.1889
			391	11.2698	391	-21.6576	391	114.313	391	50.949	391	104.43	391	39.7575	391	6.85367	391	127.179	391	-14.4171
			391.5	11.1479	391.5	-22.0846	391.5	114.472	391.5	50.98	391.5	104.325	391.5	40.0132	391.5	7.01533	391.5	127.159	391.5	-14.3205
			392	11.5798	392	-21.9721	392	115.111	392	51.0586	392	104.359	392	40.0215	392	6.59595	392	127.367	392	-14.5311
			392.5	11.3916	392.5	-22.0999	392.5	114.619	392.5	50.6971	392.5	104.81	392.5	40.4109	392.5	7.03243	392.5	127.333	392.5	-14.3764
			393	11.5047	393	-21.726	393	115.371	393	50.7837	393	104.639	393	40.0783	393	6.99824	393	127.12	393	-14.3615
			393.5	11.4553	393.5	-21.7719	393.5	115.031	393.5	50.9364	393.5	104.503	393.5	40.4219	393.5	6.8109	393.5	127.296	393.5	-14.3645
			394	11.2724	394	-21.7223	394	114.904	394	51.1129	394	104.605	394	40.2462	394	6.83684	394	127.681	394	-14.4389
			394.5	11.3078	394.5	-21.5849	394.5	115.784	394.5	51.1174	394.5	104.462	394.5	40.4459	394.5	7.02938	394.5	127.77	394.5	-14.7986
			395	11.4512	395	-21.5196	395	115.422	395	51.3307	395	104.998	395	40.4709	395	6.94358	395	127.756	395	-14.452
			395.5	11.1379	395.5	-21.4966	395.5	115.192	395.5	50.8728	395.5	104.632	395.5	40.3745	395.5	6.77809	395.5	127.626	395.5	-14.4353
			396	11.1324	396	-21.6038	396	115.574	396	50.8899	396	104.612	396	40.5278	396	6.85058	396	128.309	396	-14.4678
			396.5	11.2607	396.5	-21.6708	396.5	115.684	396.5	51.0966	396.5	104.416	396.5	40.4821	396.5	6.99428	396.5	128.264	396.5	-14.4844
			397	11.4827	397	-21.741	397	115.744	397	51.0562	397	104.587	397	40.7981	397	6.96854	397	128.122	397	-14.4261
			397.5	11.3672	397.5	-21.6007	397.5	115.791	397.5	50.997	397.5	104.75	397.5	41.0912	397.5	6.90436	397.5	128.03	397.5	-14.5734
			398	11.1559	398	-21.4767	398	116.776	398	51.0524	398	104.978	398	40.9853	398	6.87816	398	128.156	398	-14.3948
			398.5	10.9499	398.5	-21.4707	398.5	116.786	398.5	51.2578	398.5	104.821	398.5	40.839	398.5	7.05508	398.5	128.212	398.5	-14.4008
			399	11.1029	399	-21.358	399	116.174	399	51.2627	399	104.832	399	41.0504	399	7.0066	399	128.403	399	-14.1582
			399.5	11.2177	399.5	-21.5099	399.5	117.022	399.5	51.5454	399.5	105.037	399.5	40.9905	399.5	7.39668	399.5	128.676	399.5	-14.1019
			400	11.3624	400	-21.5156	400	116.919	400	51.3539	400	104.959	400	41.2371	400	7.18429	400	128.466	400	-14.2907
			400.5	10.981	400.5	-21.5541	400.5	117.029	400.5	51.0837	400.5	105.161	400.5	41.1337	400.5	7.31165	400.5	128.686	400.5	-14.3814
			401	11.0722	401	-21.5548	401	116.695	401	51.3805	401	105.512	401	41.1902	401	6.97508	401	128.473	401	-14.4663
			401.5	11.0725	401.5	-21.8297	401.5	116.897	401.5	51.3705	401.5	104.92	401.5	41.1867	401.5	7.14664	401.5	128.689	401.5	-14.1666
			402	10.7732	402	-21.5512	402	117.088	402	51.1065	402	104.898	402	41.22	402	7.21227	402	128.607	402	-14.498
			402.5	10.9657	402.5	-21.6746	402.5	117.87	402.5	51.3349	402.5	105.28	402.5	41.3815	402.5	7.10292	402.5	128.618	402.5	-14.3747
			403	10.7773	403	-21.6185	403	117.934	403	51.4233	403	104.993	403	41.5383	403	7.22583	403	128.971	403	-14.1922
			403.5	10.9338	403.5	-21.7153	403.5	117.371	403.5	51.4627	403.5	105.343	403.5	41.6685	403.5	7.37304	403.5	129.01	403.5	-14.3127
			404	10.8867	404	-21.7633	404	118.081	404	51.3977	404	105.307	404	41.8379	404	7.17667	404	128.925	404	-14.1296
			404.5	10.8836	404.5	-21.4043	404.5	118.347	404.5	51.3689	404.5	105.009	404.5	41.8753	404.5	7.14997	404.5	129.134	404.5	-14.1309
			405	10.9704	405	-21.6111	405	118.289	405	51.5778	405	105.323	405	41.8005	405	7.36768	405	128.869	405	-14.2472
			405.5	10.9249	405.5	-21.4951	405.5	118.432	405.5	51.6747	405.5	105.529	405.5	41.986	405.5	7.27963	405.5	129.076	405.5	-14.2451
			406	10.8916	406	-21.7254	406	118.556	406	51.6135	406	105.456	406	41.9305	406	7.13259	406	129.05	406	-14.1885
			406.5	10.7194	406.5	-21.682	406.5	118.712	406.5	51.6781	406.5	105.353	406.5	41.7865	406.5	7.17276	406.5	129.188	406.5	-14.4892
			407	10.7307	407	-21.7239	407	118.347	407	51.3779	407	105.281	407	42.0994	407	7.47325	407	129.639	407	-14.5407
			407.5	10.9552	407.5	-21.7293	407.5	119.238	407.5	51.3335	407.5	105.075	407.5	42.1538	407.5	7.387	407.5	129.282	407.5	-14.4128
			408	10.9614	408	-21.8312	408	118.779	408	51.2269	408	105.44	408	42.2802	408	7.40513	408	129.369	408	-14.2769
			408.5	10.7288	408.5	-21.9335	408.5	119.469	408.5	51.4706	408.5	105.304	408.5	42.2994	408.5	7.36891	408.5	129.454	408.5	-14.4485
			409	10.7818	409	-21.8582	409	119.439	409	51.2894	409	105.769	409	42.7092	409	7.50228	409	129.355	409	-14.4904
			409.5	10.9947	409.5	-21.8365	409.5	118.739	409.5	51.5827	409.5	105.508	409.5	42.6122	409.5	7.55084	409.5	129.531	409.5	-14.1206
			410	10.9483	410	-21.9798	410	118.773	410	51.4582	410	105.429	410	42.7581	410	7.58531	410	129.649	410	-14.4161
			410.5	10.7821	410.5	-22.0917	410.5	119.641	410.5	51.6502	410.5	105.715	410.5	42.2657	410.5	7.8004	410.5	129.787	410.5	-14.4349
			411	10.7141	411	-22.0084	411	119.655	411	51.7998	411	105.716	411	42.9106	411	7.70769	411	129.811	411	-14.2718
			411.5	10.703	411.5	-21.8536	411.5	120.168	411.5	51.5769	411.5	105.987	411.5	42.925	411.5	7.4935	411.5	129.851	411.5	-14.4496
			412	10.8305	412	-21.9312	412	120.227	412	51.7575	412	106.115	412	42.6948	412	7.66442	412	129.877	412	-14.3789
			412.5	10.7654	412.5	-22.202	412.5	120.518	412.5	51.581	412.5	105.712	412.5	42.7618	412.5	7.62573	412.5	129.879	412.5	-14.1652
			413	10.7594	413	-22.2357	413	120.342	413	51.6898	413	105.693	413	42.8848	413	7.3499	413	130.1	413	-14.3186
			413.5	10.7236	413.5	-22.3148	413.5	120.562	413.5	51.8091	413.5	105.92	413.5	43.06	413.5	7.36699	413.5	130.249	413.5	-14.14
			414	10.7585	414	-22.2031	414	121.09	414	51.909	414	106.306	414	43.3151	414	7.63235	414	130.357	414	-14.3688
			414.5	10.5754	414.5	-22.3265	414.5	121.043	414.5	51.9599	414.5	105.579	414.5	42.9593	414.5	7.71606	414.5	130.39	414.5	-14.0947
			415	10.5164	415	-22.3048	415	121.034	415	52.1046	415	105.804	415	43.1029	415	7.63093	415	130.422	415	-14.2694
			415.5	10.561	415.5	-22.7361	415.5	121.366	415.5	51.7468	415.5	105.889	415.5	43.1778	415.5	7.57377	415.5	130.706	415.5	-13.9725
			416	10.8634	416	-22.6079	416	121.51	416	52.1035	416	105.964	416	43.2753	416	7.65236	416	130.303	416	-14.1537
			416.5	10.5168	416.5	-22.4632	416.5	121.021	416.5	52.0708	416.5	106.39	416.5	43.4075	416.5	8.1367	416.5	130.29	416.5	-14.2169
			417	10.3811	417	-22.5985	417	120.557	417	52.2748	417	105.729	417	43.1262	417	7.99004	417	130.396	417	-13.92
			417.5	10.5514	417.5	-22.3235	417.5	121.616	417.5	52.2742	417.5	105.906	417.5	43.4926	417.5	7.44451	417.5	130.688	417.5	-14.0597
			418	10.5596	418	-22.5956	418	121.553	418	52.2503	418	106.046	418	43.6149	418	7.43725	418	130.603	418	-13.8068
			418.5	10.7725	418.5	-22.9118	418.5	121.7	418.5	52.0952	418.5	106.202	418.5	43.4696	418.5	7.57457	418.5	131.003	418.5	-13.7134
			419	10.2711	419	-22.5246	419	121.793	419	52.4319	419	106.239	419	43.7439	419	7.46409	419	130.73	419	-13.9301
			419.5	10.2692	419.5	-22.6643	419.5	121.49	419.5	52.3013	419.5	105.934	419.5	43.634	419.5	7.57462	419.5	130.989	419.5	-13.7838
			420	10.3488	420	-22.7081	420	121.92	420	52.5789	420	106.185	420	43.9072	420	7.56027	420	131.06	420	-13.5926
			420.5	10.6119	420.5	-22.8631	420.5	122.254	420.5	52.6211	420.5	106.172	420.5	43.9298	420.5	7.72247	420.5	130.862	420.5	-13.6114
			421	10.3966	421	-23.0692	421	122.287	421	52.7251	421	106.213	421	43.7959	421	7.50744	421	131.115	421	-13.5284
			421.5	10.5094	421.5	-23.0529	421.5	122.366	421.5	52.639	421.5	106.547	421.5	43.7615	421.5	7.62394	421.5	130.863	421.5	-13.7579
			422	10.2668	422	-22.8732	422	122.667	422	52.8387	422	106.454	422	44.1664	422	7.7031	422	131.049	422	-13.714
			422.5	10.3368	422.5	-22.762	422.5	122.48	422.5	52.933	422.5	106.236	422.5	44.1483	422.5	7.81062	422.5	130.918	422.5	-13.6186
			423	10.1588	423	-22.8128	423	121.98	423	52.9077	423	106.492	423	44.2558	423	7.92931	423	131.05	423	-13.443
			423.5	10.2698	423.5	-23.0759	423.5	122.837	423.5	53.1296	423.5	106.244	423.5	44.1155	423.5	7.90844	423.5	131.128	423.5	-13.5019
			424	10.5618	424	-22.8543	424	122.997	424	52.8568	424	106.168	424	44.3089	424	8.19604	424	131.221	424	-13.2959
			424.5	10.3715	424.5	-22.7146	424.5	123.131	424.5	52.8995	424.5	106.167	424.5	44.4	424.5	7.6875	424.5	131.522	424.5	-12.8425
			425	10.2626	425	-23.1187	425	123.279	425	53.1629	425	106.457	425	44.5741	425	7.81223	425	131.305	425	-13.0156
			425.5	10.2374	425.5	-23.281	425.5	123.32	425.5	53.1875	425.5	106.334	425.5	44.4155	425.5	8.01184	425.5	131.711	425.5	-13.3247
			426	10.1257	426	-23.3572	426	123.571	426	53.0225	426	106.071	426	44.4361	426	7.84894	426	131.535	426	-13.0349
			426.5	9.88033	426.5	-23.1633	426.5	123.74	426.5	53.2535	426.5	105.92	426.5	44.4547	426.5	7.97896	426.5	131.413	426.5	-12.9461
			427	9.97429	427	-23.0653	427	123.552	427	53.4855	427	106.488	427	44.6306	427	8.19123	427	131.545	427	-13.2764
			427.5	9.98866	427.5	-23.0971	427.5	123.862	427.5	53.3173	427.5	106.396	427.5	44.7082	427.5	7.86316	427.5	131.568	427.5	-12.7498
			428	10.0413	428	-23.2407	428	123.821	428	53.3658	428	106.674	428	44.6207	428	7.89944	428	131.925	428	-13.085
			428.5	9.98819	428.5	-23.0788	428.5	124.255	428.5	53.5035	428.5	106.592	428.5	44.586	428.5	7.75895	428.5	132.018	428.5	-13.2
			429	9.7312	429	-23.0214	429	124.109	429	53.5366	429	106.508	429	44.6174	429	7.74851	429	131.952	429	-12.8459
			429.5	9.81057	429.5	-23.1244	429.5	124.243	429.5	53.5858	429.5	106.97	429.5	44.6633	429.5	7.81271	429.5	132.827	429.5	-12.8106
			430	9.86679	430	-23.4356	430	123.935	430	53.6383	430	106.721	430	44.9201	430	7.72406	430	133.426	430	-13.1072
			430.5	9.71043	430.5	-23.5949	430.5	124.191	430.5	53.8511	430.5	106.598	430.5	44.8531	430.5	7.78337	430.5	134.263	430.5	-12.808
			431	9.70905	431	-23.5204	431	124.413	431	53.457	431	106.863	431	45.1469	431	7.90728	431	134.481	431	-12.8727
			431.5	9.76972	431.5	-23.3959	431.5	124.58	431.5	53.5388	431.5	106.524	431.5	45.1904	431.5	7.68552	431.5	134.64	431.5	-13.0762
			432	9.90803	432	-23.5702	432	124.771	432	53.8049	432	106.217	432	45.1334	432	7.75646	432	134.627	432	-12.8196
			432.5	9.92349	432.5	-23.348	432.5	124.669	432.5	53.9009	432.5	106.768	432.5	45.0988	432.5	7.49643	432.5	135.572	432.5	-12.799
			433	9.73224	433	-23.3861	433	124.511	433	53.7832	433	106.62	433	45.3398	433	7.65322	433	134.943	433	-12.519
			433.5	9.92034	433.5	-23.7125	433.5	124.693	433.5	53.6942	433.5	107.003	433.5	45.459	433.5	7.72778	433.5	135.731	433.5	-12.5962
			434	9.65781	434	-23.6961	434	124.678	434	53.767	434	106.729	434	45.469	434	7.77814	434	135.42	434	-12.2797
			434.5	9.77823	434.5	-24.0489	434.5	124.795	434.5	54.0958	434.5	106.843	434.5	45.5156	434.5	7.50717	434.5	135.113	434.5	-12.275
			435	9.89493	435	-23.9081	435	125.134	435	53.867	435	106.905	435	45.6662	435	7.49214	435	134.781	435	-12.5283
			435.5	9.43177	435.5	-23.9423	435.5	124.784	435.5	54.4364	435.5	107.106	435.5	45.3398	435.5	7.41156	435.5	134.472	435.5	-12.2861
			436	9.55063	436	-23.692	436	124.98	436	54.2014	436	107.244	436	45.1442	436	7.54492	436	133.965	436	-12.5252
			436.5	9.36924	436.5	-23.5676	436.5	125.007	436.5	54.4603	436.5	107.186	436.5	45.382	436.5	7.25326	436.5	133.717	436.5	-12.5312
			437	9.41846	437	-23.9052	437	124.891	437	54.6493	437	107.292	437	45.7329	437	7.50523	437	133.731	437	-12.4233
			437.5	9.35317	437.5	-23.9779	437.5	125.224	437.5	54.8241	437.5	107.046	437.5	45.7681	437.5	7.58689	437.5	133.332	437.5	-12.3314
			438	9.66565	438	-23.8839	438	125.251	438	54.4544	438	107.575	438	45.5689	438	7.71803	438	132.909	438	-12.2135
			438.5	9.45842	438.5	-23.886	438.5	125.338	438.5	54.7266	438.5	107.215	438.5	45.8259	438.5	7.47707	438.5	132.995	438.5	-12.3064
			439	9.31005	439	-23.7757	439	124.836	439	55.0446	439	107.611	439	46.0198	439	7.57535	439	133.534	439	-12.013
			439.5	9.30956	439.5	-23.7902	439.5	125.532	439.5	54.8872	439.5	107.49	439.5	46.0895	439.5	7.65295	439.5	133.381	439.5	-12.2216
			440	9.27286	440	-23.7439	440	125.484	440	54.9633	440	107.397	440	45.8486	440	7.61178	440	133.331	440	-12.0308
			440.5	9.40617	440.5	-23.8303	440.5	125.459	440.5	54.8814	440.5	107.669	440.5	46.2412	440.5	7.31254	440.5	132.942	440.5	-12.0002
			441	9.34909	441	-23.8544	441	125.614	441	55.0216	441	107.507	441	46.1076	441	7.48097	441	133.13	441	-12.2977
			441.5	9.15961	441.5	-24.1769	441.5	125.733	441.5	54.7586	441.5	108.017	441.5	46.1454	441.5	7.32786	441.5	133.181	441.5	-12.3068
			442	8.91875	442	-24.0465	442	125.629	442	55.1387	442	107.763	442	46.2068	442	7.54886	442	133.028	442	-11.8869
			442.5	9.30765	442.5	-24.2125	442.5	125.758	442.5	55.3636	442.5	107.832	442.5	45.8092	442.5	7.45928	442.5	132.99	442.5	-12.054
			443	9.09648	443	-24.2608	443	125.919	443	55.387	443	107.94	443	46.3978	443	7.62289	443	132.905	443	-11.9429
			443.5	9.21008	443.5	-24.0726	443.5	125.785	443.5	55.2487	443.5	108.4	443.5	46.3397	443.5	7.61462	443.5	133.227	443.5	-11.8927
			444	9.14334	444	-24.1334	444	125.841	444	55.3254	444	108.114	444	46.245	444	7.76554	444	133.189	444	-11.9135
			444.5	9.01224	444.5	-24.3706	444.5	126.214	444.5	55.307	444.5	108.239	444.5	46.6462	444.5	7.43593	444.5	133.107	444.5	-11.7253
			445	8.99636	445	-23.9772	445	126.089	445	55.3245	445	108.104	445	46.6983	445	7.42306	445	133.126	445	-11.6216
			445.5	8.92417	445.5	-24.1537	445.5	125.85	445.5	55.5572	445.5	108.128	445.5	46.4153	445.5	7.47683	445.5	133.375	445.5	-11.6492
			446	8.56384	446	-24.2971	446	126.125	446	55.6561	446	108.073	446	46.5351	446	7.58102	446	133.311	446	-11.915
			446.5	9.09837	446.5	-24.2516	446.5	126.101	446.5	55.5744	446.5	108.251	446.5	46.6423	446.5	7.65756	446.5	133.432	446.5	-12.1532
			447	9.07166	447	-24.2809	447	126.256	447	55.1914	447	108.421	447	46.804	447	7.58973	447	132.953	447	-12.0567
			447.5	8.72164	447.5	-24.2192	447.5	126.67	447.5	55.7303	447.5	108.499	447.5	46.9051	447.5	7.61142	447.5	133.07	447.5	-11.5339
			448	8.94698	448	-24.3996	448	126.308	448	55.8411	448	108.426	448	46.8551	448	7.49074	448	133.451	448	-11.5252
			448.5	8.696	448.5	-24.2127	448.5	126.558	448.5	56.0861	448.5	108.855	448.5	46.9487	448.5	7.21062	448.5	133.33	448.5	-11.6217
			449	8.54149	449	-24.3268	449	126.624	449	56.1248	449	108.431	449	46.6211	449	7.23883	449	133.217	449	-11.3272
			449.5	8.81042	449.5	-24.4476	449.5	126.672	449.5	56.0635	449.5	108.57	449.5	47.0584	449.5	7.25997	449.5	132.958	449.5	-11.5249
			450	8.73846	450	-24.6014	450	126.799	450	55.9986	450	108.575	450	47.1239	450	7.43603	450	133.068	450	-11.5121
			450.5	8.79106	450.5	-24.7427	450.5	126.913	450.5	56.2581	450.5	108.511	450.5	47.003	450.5	7.59564	450.5	133.032	450.5	-11.3933
			451	8.70357	451	-24.4717	451	126.902	451	56.2275	451	108.695	451	47.2312	451	7.55864	451	133.481	451	-11.3218
			451.5	8.46475	451.5	-24.4863	451.5	126.807	451.5	56.1736	451.5	108.727	451.5	47.3862	451.5	7.64044	451.5	133.489	451.5	-11.4185
			452	8.74842	452	-24.5984	452	126.968	452	56.1032	452	108.954	452	47.3672	452	7.56202	452	133.47	452	-11.3546
			452.5	8.5766	452.5	-24.5909	452.5	127.036	452.5	56.3436	452.5	109.453	452.5	47.1991	452.5	7.51408	452.5	133.568	452.5	-11.4117
			453	8.44541	453	-24.8626	453	127.124	453	56.4544	453	108.815	453	47.4061	453	7.20446	453	133.749	453	-11.2927
			453.5	8.56924	453.5	-24.4767	453.5	127.165	453.5	56.193	453.5	109.052	453.5	47.3606	453.5	7.15357	453.5	133.657	453.5	-11.2091
			454	8.46825	454	-24.4811	454	127.281	454	56.3315	454	109.279	454	47.4185	454	7.27698	454	133.611	454	-11.5226
			454.5	8.49835	454.5	-24.621	454.5	127.681	454.5	56.327	454.5	109.343	454.5	47.4289	454.5	7.33008	454.5	133.52	454.5	-11.401
			455	8.2288	455	-24.7712	455	127.343	455	56.8161	455	109.574	455	47.524	455	7.73355	455	133.449	455	-11.5092
			455.5	8.40412	455.5	-24.91	455.5	127.256	455.5	56.7647	455.5	110.071	455.5	47.4546	455.5	7.56161	455.5	133.755	455.5	-11.3298
			456	8.50304	456	-24.8844	456	127.595	456	56.6883	456	109.779	456	47.6409	456	7.4916	456	133.78	456	-11.1877
			456.5	8.14404	456.5	-24.881	456.5	127.53	456.5	56.769	456.5	109.675	456.5	47.3767	456.5	7.41847	456.5	133.638	456.5	-11.1809
			457	8.26451	457	-24.5869	457	127.36	457	56.5875	457	110.05	457	47.7621	457	7.2732	457	133.774	457	-11.1945
			457.5	8.25088	457.5	-24.6817	457.5	127.007	457.5	56.6793	457.5	109.754	457.5	47.6934	457.5	7.39253	457.5	133.68	457.5	-11.2807
			458	8.11327	458	-24.8374	458	127.786	458	56.7441	458	110.109	458	47.608	458	7.59591	458	133.604	458	-11.2346
			458.5	8.04928	458.5	-25.0362	458.5	127.909	458.5	57.081	458.5	109.365	458.5	47.4755	458.5	7.5262	458.5	133.719	458.5	-11.4239
			459	8.02051	459	-25.0278	459	127.761	459	57.0461	459	109.484	459	48.0328	459	7.35382	459	133.477	459	-11.2039
			459.5	8.00358	459.5	-24.6094	459.5	128.022	459.5	57.2997	459.5	109.976	459.5	47.9616	459.5	7.16459	459.5	133.618	459.5	-11.1702
			460	8.03636	460	-24.6961	460	128.346	460	57.0033	460	109.635	460	47.7934	460	7.184	460	133.868	460	-11.0046
			460.5	7.94232	460.5	-24.8117	460.5	128.136	460.5	57.0655	460.5	109.685	460.5	47.8898	460.5	7.27159	460.5	133.646	460.5	-10.792
			461	8.01389	461	-25.1974	461	128.13	461	57.2396	461	109.766	461	48.0658	461	7.25535	461	133.713	461	-10.9246
			461.5	7.93679	461.5	-24.9188	461.5	128.379	461.5	57.3711	461.5	110.586	461.5	48.0756	461.5	7.38254	461.5	133.647	461.5	-10.7392
			462	7.86684	462	-25.1192	462	128.473	462	57.4856	462	110.223	462	48.3129	462	7.41324	462	133.858	462	-10.8631
			462.5	8.13344	462.5	-25.1617	462.5	128.298	462.5	57.276	462.5	110.192	462.5	48.1637	462.5	7.77423	462.5	134.083	462.5	-10.9647
			463	7.81881	463	-25.0271	463	128.357	463	57.4719	463	110.417	463	48.4562	463	7.67708	463	133.796	463	-10.8721
			463.5	7.66272	463.5	-25.3342	463.5	128.404	463.5	57.3822	463.5	110.544	463.5	48.0547	463.5	7.75434	463.5	133.933	463.5	-10.7439
			464	7.24037	464	-25.3884	464	128.607	464	57.4499	464	111.322	464	48.1986	464	7.9431	464	133.938	464	-10.8883
			464.5	7.55334	464.5	-25.2353	464.5	128.361	464.5	57.5175	464.5	111.026	464.5	48.1421	464.5	8.34507	464.5	133.924	464.5	-10.6627
			465	7.72287	465	-25.2522	465	128.415	465	57.3554	465	111.239	465	48.3177	465	7.95442	465	134.087	465	-10.7113
			465.5	7.7389	465.5	-25.3675	465.5	128.325	465.5	57.6599	465.5	110.707	465.5	48.1222	465.5	7.82452	465.5	133.939	465.5	-10.3351
			466	7.67391	466	-25.4042	466	128.458	466	57.5688	466	111.208	466	48.4644	466	8.1944	466	134.079	466	-10.6448
			466.5	7.71373	466.5	-25.2889	466.5	128.306	466.5	57.1781	466.5	111.413	466.5	48.2286	466.5	8.39733	466.5	134.411	466.5	-10.6228
			467	7.51983	467	-25.4463	467	128.506	467	57.4223	467	111.428	467	48.1914	467	8.82956	467	134.482	467	-10.6283
			467.5	7.68047	467.5	-25.4232	467.5	128.643	467.5	57.1174	467.5	111.323	467.5	48.1284	467.5	8.86878	467.5	134.784	467.5	-10.5245
			468	7.37377	468	-25.5791	468	128.619	468	57.2986	468	111.428	468	47.9162	468	8.84224	468	134.635	468	-10.4873
			468.5	7.13447	468.5	-25.8599	468.5	128.506	468.5	57.2784	468.5	111.031	468.5	47.9399	468.5	8.86868	468.5	134.593	468.5	-10.4212
			469	7.35288	469	-25.7085	469	128.032	469	57.3149	469	111.675	469	48.2196	469	9.07243	469	134.909	469	-10.4884
			469.5	7.29038	469.5	-26.0955	469.5	128.115	469.5	57.5301	469.5	111.279	469.5	48.182	469.5	8.94162	469.5	134.92	469.5	-10.4839
			470	7.47852	470	-26.1289	470	128.004	470	57.2304	470	111.316	470	47.9146	470	9.4156	470	134.933	470	-10.4547
			470.5	7.31726	470.5	-26.3442	470.5	127.91	470.5	57.2512	470.5	111.673	470.5	47.9078	470.5	9.33967	470.5	134.862	470.5	-10.5265
			471	7.01096	471	-26.4872	471	127.84	471	57.0266	471	111.326	471	48.3864	471	9.00209	471	134.715	471	-10.4979
			471.5	7.28274	471.5	-26.5151	471.5	127.746	471.5	56.9826	471.5	111.542	471.5	47.729	471.5	9.25263	471.5	134.914	471.5	-10.555
			472	7.52754	472	-26.654	472	127.477	472	56.9752	472	110.923	472	47.4704	472	9.31513	472	135.005	472	-10.3768
			472.5	7.18725	472.5	-26.8102	472.5	127.54	472.5	57.0943	472.5	111.229	472.5	47.4015	472.5	9.3973	472.5	134.874	472.5	-10.6004
			473	6.84182	473	-27.0207	473	127.058	473	56.7461	473	110.743	473	47.4981	473	9.41815	473	135.174	473	-10.6902
			473.5	6.87003	473.5	-27.3726	473.5	126.791	473.5	56.9341	473.5	110.652	473.5	47.542	473.5	8.99386	473.5	135.129	473.5	-10.8386
			474	7.01885	474	-27.3087	474	126.55	474	56.7201	474	110.844	474	47.4909	474	9.26762	474	135.335	474	-10.9997
			474.5	7.04684	474.5	-27.3519	474.5	126.897	474.5	56.579	474.5	110.516	474.5	47.2058	474.5	9.35434	474.5	135.082	474.5	-10.8703
			475	6.81245	475	-28.0189	475	126.615	475	56.448	475	110.242	475	47.3408	475	9.40612	475	135.12	475	-10.897
			475.5	6.83463	475.5	-27.563	475.5	126.169	475.5	56.1146	475.5	110.213	475.5	46.9901	475.5	9.34525	475.5	135.456	475.5	-11.0398
			476	7.09316	476	-27.6987	476	126.022	476	55.8845	476	110.591	476	46.9285	476	9.2909	476	135.226	476	-11.1033
			476.5	6.84333	476.5	-28.4451	476.5	125.704	476.5	56.0195	476.5	109.884	476.5	46.9883	476.5	9.36627	476.5	134.719	476.5	-10.9452
			477	6.52073	477	-28.6979	477	125.569	477	56.0585	477	110.296	477	46.9284	477	11.147	477	134.621	477	-11.3656
			477.5	6.51001	477.5	-28.2145	477.5	125.2	477.5	55.8217	477.5	109.813	477.5	46.6913	477.5	12.1486	477.5	134.513	477.5	-11.0534
			478	6.40678	478	-28.602	478	125.336	478	55.7449	478	109.913	478	46.5504	478	12.9329	478	134.593	478	-10.8984
			478.5	6.34851	478.5	-28.5792	478.5	125.397	478.5	55.2798	478.5	109.275	478.5	46.5273	478.5	13.5616	478.5	134.268	478.5	-11.3404
			479	6.31196	479	-28.6872	479	124.983	479	55.4516	479	109.416	479	46.5245	479	13.5762	479	134.239	479	-11.298
			479.5	6.51558	479.5	-29.1905	479.5	123.812	479.5	55.1835	479.5	109.196	479.5	46.5734	479.5	13.7217	479.5	134.09	479.5	-11.6748
			480	6.64076	480	-29.349	480	124.248	480	54.9569	480	109.261	480	46.4133	480	13.7928	480	133.972	480	-11.806
			480.5	6.33169	480.5	-29.8756	480.5	123.868	480.5	54.4367	480.5	109.141	480.5	46.5165	480.5	13.78	480.5	133.695	480.5	-11.5179
			481	6.27273	481	-29.7082	481	122.864	481	54.318	481	109.065	481	46.4033	481	13.7849	481	133.336	481	-11.3048
			481.5	6.23735	481.5	-30.1128	481.5	122.825	481.5	54.0676	481.5	108.842	481.5	46.0292	481.5	13.6082	481.5	132.984	481.5	-11.4747
			482	6.25028	482	-30.267	482	122.236	482	53.8824	482	109.134	482	46.3399	482	13.5212	482	133.272	482	-11.6829
			482.5	6.35314	482.5	-31.0123	482.5	121.854	482.5	53.6929	482.5	108.489	482.5	45.7648	482.5	12.8211	482.5	132.914	482.5	-11.3203
			483	6.05324	483	-30.7692	483	121.458	483	53.3207	483	108.594	483	45.8975	483	11.897	483	132.959	483	-11.2764
			483.5	6.00458	483.5	-31.5901	483.5	121.214	483.5	52.7414	483.5	108.31	483.5	45.7797	483.5	11.0591	483.5	132.714	483.5	-11.1277
			484	6.00925	484	-31.3112	484	120.365	484	52.4214	484	108.258	484	45.6154	484	10.7457	484	132.679	484	-11.0415
			484.5	5.99907	484.5	-31.7875	484.5	119.615	484.5	51.9342	484.5	108.104	484.5	45.8061	484.5	10.857	484.5	132.465	484.5	-11.2661
			485	6.10095	485	-31.9419	485	119.035	485	51.2461	485	107.897	485	45.6777	485	10.6657	485	132.111	485	-11.4248
			485.5	6.26475	485.5	-31.8287	485.5	118.226	485.5	50.7527	485.5	107.911	485.5	45.4262	485.5	10.4373	485.5	132.124	485.5	-11.2784
			486	6.0404	486	-32.5769	486	117.346	486	49.7997	486	107.771	486	45.5482	486	10.6619	486	131.95	486	-10.9574
			486.5	5.95017	486.5	-33.3385	486.5	116.58	486.5	49.1463	486.5	107.935	486.5	45.6753	486.5	10.9575	486.5	131.647	486.5	-10.7963
			487	6.00981	487	-33.6219	487	115.514	487	48.6966	487	107.754	487	45.3084	487	11.304	487	131.846	487	-10.5723
			487.5	6.13459	487.5	-33.8603	487.5	114.84	487.5	48.1118	487.5	107.652	487.5	45.1367	487.5	11.3525	487.5	131.666	487.5	-10.5815
			488	6.01992	488	-33.8674	488	113.695	488	47.4973	488	107.446	488	45.2852	488	11.6749	488	131.328	488	-10.7729
			488.5	5.94466	488.5	-34.39	488.5	112.652	488.5	46.8876	488.5	107.641	488.5	45.1159	488.5	11.3956	488.5	131.548	488.5	-10.4735
			489	6.21658	489	-34.8082	489	111.623	489	46.1379	489	107.522	489	44.7115	489	11.5435	489	131.375	489	-10.1024
			489.5	6.16633	489.5	-34.8346	489.5	110.54	489.5	45.8456	489.5	107.559	489.5	44.7661	489.5	12.3268	489.5	131.019	489.5	-10.0358
			490	6.1635	490	-35.4447	490	109.612	490	44.8324	490	107.611	490	44.8839	490	12.8797	490	131.309	490	-10.0859
			490.5	5.79203	490.5	-35.6451	490.5	107.921	490.5	44.2202	490.5	107.303	490.5	44.6032	490.5	13.1812	490.5	131.098	490.5	-9.8323
			491	3.73301	491	-35.8407	491	107.12	491	43.4393	491	107.112	491	44.6016	491	13.7719	491	131.064	491	-9.64578
			491.5	1.57249	491.5	-36.4194	491.5	106.036	491.5	42.7461	491.5	107.317	491.5	44.3457	491.5	14.2674	491.5	130.839	491.5	-9.62589
			492	1.01115	492	-36.37	492	104.701	492	42.2082	492	107.108	492	44.1728	492	14.6117	492	130.905	492	-9.50193
			492.5	0.807563	492.5	-36.7839	492.5	103.779	492.5	41.5941	492.5	107.443	492.5	43.9406	492.5	15.1902	492.5	130.711	492.5	-9.31093
			493	0.481197	493	-37.2129	493	102.815	493	41.1425	493	107.129	493	44.3419	493	15.6936	493	130.598	493	-9.18364
			493.5	0.087518	493.5	-37.6433	493.5	101.818	493.5	40.4257	493.5	106.715	493.5	44.0231	493.5	15.7667	493.5	130.436	493.5	-9.07453
			494	-0.428147	494	-38.1539	494	100.761	494	39.8634	494	106.817	494	43.9898	494	16.3121	494	130.288	494	-8.68459
			494.5	-0.986808	494.5	-38.1993	494.5	99.7115	494.5	39.5351	494.5	106.48	494.5	43.8174	494.5	16.8429	494.5	130.293	494.5	-8.52256
			495	-1.47586	495	-38.5457	495	98.8731	495	39.306	495	106.333	495	43.562	495	17.3021	495	130.135	495	-8.65189
			495.5	-2.04402	495.5	-38.9547	495.5	97.5533	495.5	38.5726	495.5	105.896	495.5	43.7052	495.5	18.5971	495.5	129.946	495.5	-8.78337
			496	-2.18185	496	-39.269	496	96.8627	496	37.8111	496	105.917	496	43.6244	496	18.1064	496	130.096	496	-8.50363
			496.5	-2.46214	496.5	-39.4206	496.5	95.8109	496.5	37.6538	496.5	105.897	496.5	43.4084	496.5	19.0151	496.5	129.809	496.5	-8.24342
			497	-2.75121	497	-39.7648	497	95.1667	497	37.3915	497	106.023	497	43.3263	497	20.0298	497	129.741	497	-8.13412
			497.5	-2.9537	497.5	-40.1095	497.5	94.7417	497.5	37.5543	497.5	105.802	497.5	43.2862	497.5	20.4739	497.5	129.522	497.5	-7.98686
			498	-3.61439	498	-40.5223	498	94.0297	498	37.0721	498	105.56	498	42.9886	498	20.6334	498	129.501	498	-8.30377
			498.5	-4.05817	498.5	-40.8376	498.5	93.3309	498.5	36.4366	498.5	105.479	498.5	42.9072	498.5	20.919	498.5	128.963	498.5	-8.01732
			499	-4.28301	499	-40.8783	499	92.8486	499	36.2554	499	105.272	499	43.0747	499	21.1313	499	129.157	499	-8.00628
			499.5	-4.29178	499.5	-41.3977	499.5	92.6429	499.5	35.6325	499.5	104.992	499.5	42.891	499.5	21.6883	499.5	129.067	499.5	-8.05887
			500	-4.66185	500	-42.4211	500	92.0861	500	35.748	500	105.269	500	42.8171	500	22.1207	500	128.819	500	-7.83897
			500.5	-4.78139	500.5	-41.8703	500.5	91.4877	500.5	35.6185	500.5	104.857	500.5	42.5548	500.5	22.2043	500.5	128.714	500.5	-7.79446
			501	-5.21145	501	-42.0123	501	90.8179	501	35.5006	501	104.677	501	42.5111	501	22.6008	501	128.284	501	-7.9181
			501.5	-5.75329	501.5	-42.7638	501.5	90.4994	501.5	35.124	501.5	104.732	501.5	42.3334	501.5	22.6804	501.5	128.156	501.5	-7.9997
			502	-5.97086	502	-43.2899	502	90.01	502	35.0315	502	104.266	502	42.339	502	22.9478	502	128.045	502	-8.09536
			502.5	-6.23785	502.5	-43.5098	502.5	89.8351	502.5	35.0871	502.5	104.007	502.5	42.062	502.5	23.0291	502.5	127.827	502.5	-8.1897
			503	-6.53761	503	-43.8862	503	89.717	503	34.7902	503	104.166	503	42.248	503	23.2966	503	127.814	503	-7.97783
			503.5	-6.73356	503.5	-44.0575	503.5	89.0819	503.5	34.3643	503.5	103.593	503.5	41.848	503.5	23.7326	503.5	127.625	503.5	-8.12067
			504	-7.14385	504	-44.0946	504	88.856	504	34.093	504	103.326	504	41.6739	504	23.6979	504	127.514	504	-8.17539
			504.5	-7.58074	504.5	-44.4515	504.5	88.7639	504.5	34.0262	504.5	103.392	504.5	41.7262	504.5	23.8272	504.5	127.414	504.5	-8.25247
			505	-7.52313	505	-44.7422	505	88.3485	505	33.8784	505	103.188	505	41.6103	505	23.9765	505	127.19	505	-8.31912
			505.5	-7.90078	505.5	-45.0334	505.5	87.7374	505.5	33.7562	505.5	102.878	505.5	41.4712	505.5	24.1253	505.5	126.705	505.5	-8.36595
			506	-7.98705	506	-45.1325	506	87.5139	506	33.4832	506	102.929	506	41.2772	506	24.2061	506	126.683	506	-8.51955
			506.5	-8.39446	506.5	-45.4558	506.5	87.5148	506.5	33.4275	506.5	102.572	506.5	41.0457	506.5	24.4236	506.5	126.533	506.5	-8.46277
			507	-8.48157	507	-45.6281	507	87.4229	507	33.3687	507	102.435	507	41.2082	507	24.3115	507	126.398	507	-8.38879
			507.5	-8.86593	507.5	-45.7466	507.5	87.0392	507.5	33.0811	507.5	102.178	507.5	40.9509	507.5	24.2274	507.5	126.083	507.5	-8.6436
			508	-9.15389	508	-46.0048	508	86.8459	508	32.9364	508	102.227	508	40.7441	508	24.4688	508	126.166	508	-8.65895
			508.5	-9.32525	508.5	-46.4032	508.5	86.9773	508.5	32.7468	508.5	102.106	508.5	40.8022	508.5	24.6616	508.5	125.944	508.5	-8.39627
			509	-9.50148	509	-46.2914	509	86.715	509	32.5473	509	101.767	509	40.4889	509	24.4034	509	125.987	509	-8.57734
			509.5	-9.79644	509.5	-47.0058	509.5	86.282	509.5	32.4548	509.5	101.466	509.5	40.2171	509.5	24.4165	509.5	125.71	509.5	-8.66848
			510	-10.1389	510	-46.9805	510	85.7328	510	32.5273	510	101.535	510	40.235	510	24.3396	510	125.622	510	-8.73259
			510.5	-10.455	510.5	-47.281	510.5	86.0146	510.5	32.3457	510.5	101.122	510.5	39.942	510.5	24.233	510.5	125.828	510.5	-8.81602
			511	-10.5043	511	-47.5378	511	85.6834	511	32.0162	511	100.885	511	39.9344	511	24.4401	511	125.46	511	-8.98095
			511.5	-10.6471	511.5	-47.587	511.5	85.5919	511.5	31.6808	511.5	100.604	511.5	40.2835	511.5	24.5895	511.5	125.193	511.5	-8.94524
			512	-11.018	512	-47.909	512	85.5987	512	31.5114	512	100.57	512	39.9884	512	24.3166	512	124.846	512	-9.08572
			512.5	-11.2293	512.5	-47.7387	512.5	85.2834	512.5	31.2922	512.5	100.079	512.5	40.0579	512.5	24.2616	512.5	124.799	512.5	-9.45456
			513	-11.5339	513	-48.1186	513	84.809	513	31.5824	513	100.162	513	40.0875	513	24.2701	513	124.6	513	-9.40512
			513.5	-11.6214	513.5	-48.3295	513.5	84.7254	513.5	31.2799	513.5	100.173	513.5	39.9987	513.5	24.4807	513.5	124.354	513.5	-9.41938
			514	-12.1922	514	-48.5035	514	84.3305	514	31.3766	514	99.8501	514	39.9048	514	24.106	514	124.474	514	-9.53373
			514.5	-12.2675	514.5	-48.6581	514.5	84.175	514.5	31.2985	514.5	99.612	514.5	39.4263	514.5	24.1175	514.5	124.502	514.5	-9.79307
			515	-12.3584	515	-48.8659	515	83.8118	515	31.2647	515	99.7663	515	39.0921	515	24.1217	515	124.145	515	-9.48173
			515.5	-12.6388	515.5	-49.0099	515.5	83.8219	515.5	30.6922	515.5	99.6521	515.5	39.0822	515.5	24.1556	515.5	124.426	515.5	-9.69595
			516	-13.2041	516	-49.0245	516	83.5967	516	30.8752	516	99.2228	516	39.0664	516	24.0602	516	123.842	516	-9.70538
			516.5	-13.3549	516.5	-49.4907	516.5	83.3145	516.5	30.5214	516.5	98.9775	516.5	39.1935	516.5	24.2015	516.5	123.565	516.5	-9.87396
			517	-13.6986	517	-49.4757	517	83.1668	517	30.166	517	98.973	517	39.1942	517	23.8568	517	123.756	517	-10.2069
			517.5	-13.9519	517.5	-49.6503	517.5	83.013	517.5	30.4497	517.5	98.8498	517.5	38.9467	517.5	23.777	517.5	123.388	517.5	-9.96524
			518	-14.0547	518	-49.8233	518	82.7542	518	29.9766	518	98.5752	518	38.806	518	23.8493	518	123.13	518	-10.1513
			518.5	-14.2411	518.5	-50.2544	518.5	82.9054	518.5	29.8642	518.5	98.3568	518.5	38.6452	518.5	23.6418	518.5	123.269	518.5	-10.1943
			519	-14.281	519	-50.5005	519	82.6055	519	29.975	519	98.1489	519	38.8163	519	23.6048	519	122.962	519	-10.5987
			519.5	-14.5593	519.5	-50.6431	519.5	82.4065	519.5	29.8102	519.5	97.8933	519.5	38.8245	519.5	23.5826	519.5	122.744	519.5	-10.4179
			520	-14.8414	520	-50.7303	520	82.0063	520	29.7343	520	97.862	520	38.5196	520	23.5859	520	122.549	520	-10.2496
			520.5	-15.019	520.5	-51.1805	520.5	81.8669	520.5	29.6987	520.5	97.715	520.5	38.4106	520.5	23.5725	520.5	122.331	520.5	-10.5505
			521	-15.2261	521	-51.2841	521	81.6597	521	29.6598	521	97.5553	521	38.3605	521	23.624	521	122.088	521	-10.7408
			521.5	-15.4572	521.5	-51.3734	521.5	81.3839	521.5	29.3685	521.5	97.6988	521.5	38.2467	521.5	23.4788	521.5	122.261	521.5	-10.824
			522	-15.7855	522	-51.54	522	81.2785	522	29.4104	522	97.713	522	38.2613	522	23.2739	522	122.122	522	-10.6302
			522.5	-15.9356	522.5	-51.3896	522.5	81.4937	522.5	28.9463	522.5	97.2819	522.5	37.9643	522.5	22.9395	522.5	122.05	522.5	-10.9403
			523	-16.278	523	-51.4441	523	81.0022	523	28.6825	523	97.0107	523	37.8932	523	23.2039	523	121.591	523	-10.9293
			523.5	-16.3186	523.5	-52.0665	523.5	80.7793	523.5	28.7838	523.5	96.848	523.5	38.0169	523.5	22.7478	523.5	121.463	523.5	-10.9494
			524	-16.6281	524	-52.1856	524	80.3849	524	28.6915	524	96.5862	524	37.854	524	22.7573	524	121.563	524	-10.7438
			524.5	-16.9729	524.5	-52.2267	524.5	80.5142	524.5	28.4986	524.5	96.7936	524.5	37.6402	524.5	23.0503	524.5	121.123	524.5	-11.0425
			525	-16.8162	525	-52.2359	525	80.201	525	28.2577	525	96.6591	525	37.5613	525	22.81	525	121.412	525	-11.4099
			525.5	-17.142	525.5	-52.307	525.5	79.9967	525.5	28.4639	525.5	96.1927	525.5	37.4631	525.5	22.5701	525.5	121.287	525.5	-11.5773
			526	-17.4459	526	-52.6941	526	80.1142	526	28.1546	526	96.1387	526	37.5179	526	22.4528	526	120.636	526	-11.5112
			526.5	-17.6942	526.5	-52.7986	526.5	79.5112	526.5	28.1335	526.5	96.1325	526.5	37.2045	526.5	21.4768	526.5	120.601	526.5	-11.6316
			527	-18.0185	527	-52.8098	527	79.469	527	27.7028	527	95.8492	527	37.1896	527	22.1852	527	120.382	527	-11.5227
			527.5	-18.0751	527.5	-53.0917	527.5	79.3474	527.5	27.8316	527.5	95.7738	527.5	37.3333	527.5	21.5939	527.5	120.373	527.5	-12.0779
			528	-18.2981	528	-53.2913	528	79.175	528	27.8411	528	95.5894	528	37.2781	528	22.3189	528	119.978	528	-11.9961
			528.5	-18.4974	528.5	-53.4096	528.5	78.767	528.5	27.4761	528.5	95.4275	528.5	37.175	528.5	21.622	528.5	119.922	528.5	-12.0473
			529	-18.8345	529	-53.4293	529	78.5165	529	27.3554	529	95.3687	529	38.1783	529	21.8635	529	120.037	529	-12.183
			529.5	-18.9338	529.5	-53.7603	529.5	78.2757	529.5	27.2588	529.5	94.9721	529.5	39.2483	529.5	21.2865	529.5	120.031	529.5	-12.0034
			530	-19.0583	530	-53.9852	530	78.0508	530	27.1058	530	94.821	530	39.6595	530	21.0061	530	119.829	530	-11.8916
			530.5	-19.1339	530.5	-54.2337	530.5	78.2104	530.5	26.9164	530.5	95.0766	530.5	40.1893	530.5	21.3758	530.5	119.499	530.5	-12.2312
			531	-19.5821	531	-54.2385	531	77.9246	531	26.8654	531	94.6923	531	40.3827	531	21.1724	531	119.917	531	-12.2151
			531.5	-19.7194	531.5	-54.2383	531.5	77.9263	531.5	26.5412	531.5	94.3859	531.5	40.8585	531.5	20.7657	531.5	119.385	531.5	-12.1119
			532	-19.8139	532	-54.5179	532	77.4768	532	26.2966	532	94.4433	532	40.8986	532	20.7756	532	119.059	532	-12.2814
			532.5	-20.3832	532.5	-54.5241	532.5	77.2665	532.5	26.2036	532.5	93.9702	532.5	40.5054	532.5	20.7995	532.5	119.144	532.5	-12.225
			533	-20.1531	533	-54.0852	533	76.9512	533	25.9642	533	93.827	533	40.8905	533	20.42	533	118.833	533	-12.2529
			533.5	-20.5251	533.5	-54.7604	533.5	76.6661	533.5	26.4874	533.5	94.1064	533.5	40.8487	533.5	20.5293	533.5	118.591	533.5	-12.6561
			534	-20.8593	534	-55.0389	534	76.4312	534	26.213	534	93.829	534	40.3387	534	20.4596	534	118.489	534	-13.0138
			534.5	-21.1485	534.5	-54.9637	534.5	76.0853	534.5	25.9208	534.5	93.6056	534.5	39.4188	534.5	20.4861	534.5	118.665	534.5	-12.8611
			535	-21.2497	535	-54.922	535	76.035	535	25.7363	535	93.5762	535	38.9366	535	21.098	535	118.257	535	-12.6205
			535.5	-21.4704	535.5	-55.5276	535.5	75.5322	535.5	26.0644	535.5	93.3065	535.5	38.2604	535.5	20.0545	535.5	118.137	535.5	-12.4728
			536	-21.9656	536	-55.2856	536	75.5787	536	25.8687	536	93.2669	536	38.0564	536	20.0369	536	118.019	536	-12.6692
			536.5	-22.0506	536.5	-55.3582	536.5	75.3919	536.5	25.8357	536.5	93.2952	536.5	37.5346	536.5	20.0208	536.5	117.626	536.5	-12.8468
			537	-22.0712	537	-55.4778	537	75.0244	537	25.54	537	93.0947	537	37.2918	537	20.1587	537	117.636	537	-13.1465
			537.5	-22.1864	537.5	-55.7336	537.5	74.6387	537.5	25.3383	537.5	92.8792	537.5	37.0932	537.5	19.9122	537.5	117.459	537.5	-13.1461
			538	-22.2364	538	-55.8875	538	74.4564	538	25.3237	538	92.9132	538	36.6624	538	19.7303	538	117.269	538	-13.1565
			538.5	-22.4403	538.5	-56.1124	538.5	74.3544	538.5	25.2935	538.5	92.8396	538.5	36.5578	538.5	19.6217	538.5	117.011	538.5	-13.1172
			539	-22.9343	539	-56.048	539	74.2686	539	25.0738	539	92.7262	539	36.3075	539	19.6232	539	117.292	539	-13.1175
			539.5	-23.1458	539.5	-56.2276	539.5	73.926	539.5	24.9063	539.5	92.6297	539.5	36.0407	539.5	19.5392	539.5	117.154	539.5	-13.0393
			540	-23.3529	540	-56.6236	540	73.8897	540	24.8239	540	92.2588	540	36.071	540	19.54	540	116.89	540	-13.1747
			540.5	-23.6078	540.5	-56.6606	540.5	73.5353	540.5	24.7657	540.5	92.3948	540.5	36.0333	540.5	19.4718	540.5	116.739	540.5	-13.2354
			541	-23.6166	541	-56.724	541	73.2881	541	24.5154	541	92.5264	541	35.8174	541	19.2463	541	116.952	541	-13.0705
			541.5	-23.9887	541.5	-56.821	541.5	73.2325	541.5	24.636	541.5	92.2666	541.5	35.5264	541.5	19.0728	541.5	116.632	541.5	-13.5398
			542	-23.9934	542	-56.9974	542	72.6935	542	24.3377	542	91.9981	542	35.5973	542	19.0685	542	116.349	542	-13.6712
			542.5	-23.0204	542.5	-57.2142	542.5	72.7691	542.5	24.2403	542.5	91.9178	542.5	35.2523	542.5	19.048	542.5	116.484	542.5	-13.7567
			543	-22.7895	543	-57.2206	543	72.2714	543	23.8576	543	91.9073	543	35.2662	543	19.1599	543	116.255	543	-13.5813
			543.5	-22.3468	543.5	-57.1437	543.5	71.7412	543.5	23.6248	543.5	91.8212	543.5	35.02	543.5	19.0813	543.5	116.266	543.5	-13.7065
			544	-22.1728	544	-57.3226	544	71.9696	544	23.5472	544	92.0513	544	34.8973	544	18.5843	544	116.017	544	-13.7276
			544.5	-22.3713	544.5	-57.5006	544.5	71.9024	544.5	23.4573	544.5	91.5883	544.5	35.0378	544.5	18.3527	544.5	115.857	544.5	-13.6299
			545	-22.5601	545	-57.5583	545	71.5359	545	23.4542	545	91.7508	545	34.7407	545	18.4909	545	115.65	545	-13.7442
			545.5	-22.3441	545.5	-58.1733	545.5	71.471	545.5	23.3635	545.5	91.6964	545.5	34.7211	545.5	18.2852	545.5	115.551	545.5	-13.7267
			546	-22.2934	546	-58.0867	546	70.8717	546	23.2041	546	91.6693	546	34.8059	546	17.96	546	115.742	546	-13.9796
			546.5	-22.3308	546.5	-57.2178	546.5	70.7591	546.5	22.991	546.5	91.541	546.5	34.6523	546.5	17.9896	546.5	115.694	546.5	-13.9617
			547	-22.2636	547	-56.5273	547	70.7429	547	23.0368	547	91.2939	547	34.4692	547	17.7627	547	115.46	547	-14.1352
			547.5	-22.8435	547.5	-56.0231	547.5	70.4758	547.5	23.0303	547.5	91.0062	547.5	34.3544	547.5	17.4032	547.5	115.51	547.5	-14.3002
			548	-23.4468	548	-55.7633	548	70.5852	548	22.7318	548	90.7964	548	34.1217	548	17.0669	548	115.432	548	-14.3177
			548.5	-24.159	548.5	-55.7659	548.5	70.0473	548.5	22.6198	548.5	90.9406	548.5	34.4437	548.5	17.1298	548.5	115.181	548.5	-14.294
			549	-24.5927	549	-55.666	549	69.6887	549	22.4476	549	90.5387	549	34.3701	549	17.0232	549	115.052	549	-14.2544
			549.5	-25.2879	549.5	-55.6857	549.5	69.8867	549.5	22.2662	549.5	90.5011	549.5	34.0267	549.5	16.7398	549.5	114.702	549.5	-14.1891
			550	-25.7036	550	-55.5996	550	69.507	550	22.1265	550	90.33	550	33.7821	550	16.5873	550	114.83	550	-14.2241
			550.5	-26.0715	550.5	-55.3824	550.5	69.1969	550.5	22.2424	550.5	90.2485	550.5	33.809	550.5	16.7159	550.5	114.704	550.5	-14.2717
			551	-26.3012	551	-55.4447	551	69.2497	551	22.3995	551	90.5121	551	33.7449	551	16.4635	551	114.557	551	-14.5974
			551.5	-26.8614	551.5	-55.849	551.5	68.9473	551.5	22.2395	551.5	90.0761	551.5	33.3718	551.5	16.1862	551.5	114.67	551.5	-14.3692
			552	-26.9869	552	-56.477	552	68.7326	552	22.0289	552	90.076	552	33.5337	552	15.9087	552	114.701	552	-14.7711
			552.5	-27.0906	552.5	-57.1674	552.5	68.7183	552.5	21.9911	552.5	89.9608	552.5	33.4584	552.5	15.9037	552.5	114.415	552.5	-14.7492
			553	-27.416	553	-57.9312	553	68.2978	553	22.0698	553	89.6794	553	33.278	553	15.7614	553	114.42	553	-14.7689
			553.5	-27.539	553.5	-58.4479	553.5	68.3782	553.5	22.8111	553.5	89.539	553.5	33.2073	553.5	15.6917	553.5	114.349	553.5	-14.7715
			554	-27.9381	554	-58.698	554	67.8802	554	23.5199	554	89.9174	554	32.8875	554	15.4084	554	114.214	554	-15.0815
			554.5	-28.0999	554.5	-59.3949	554.5	67.6542	554.5	23.8947	554.5	89.753	554.5	33.1927	554.5	15.386	554.5	113.973	554.5	-15.0185
			555	-28.2196	555	-59.7472	555	67.6655	555	24.0993	555	89.3237	555	33.1755	555	15.5221	555	113.826	555	-15.0606
			555.5	-28.5856	555.5	-59.7318	555.5	67.5023	555.5	24.2387	555.5	89.3933	555.5	32.779	555.5	15.448	555.5	113.769	555.5	-15.3022
			556	-28.6178	556	-59.7274	556	67.568	556	24.0701	556	89.3436	556	32.9388	556	15.1937	556	113.575	556	-15.5433
			556.5	-28.7586	556.5	-59.9518	556.5	67.2602	556.5	24.4983	556.5	89.1366	556.5	32.4945	556.5	15.209	556.5	113.794	556.5	-15.3955
			557	-29.242	557	-60.4429	557	66.6189	557	24.5999	557	88.8899	557	32.517	557	15.105	557	113.71	557	-15.612
			557.5	-29.4271	557.5	-60.7777	557.5	66.7736	557.5	24.4817	557.5	89.0211	557.5	32.4201	557.5	14.9986	557.5	113.307	557.5	-15.4912
			558	-29.6081	558	-61.1896	558	66.5865	558	24.9058	558	88.8828	558	32.1394	558	14.8099	558	113.403	558	-15.2257
			558.5	-30.0392	558.5	-61.2962	558.5	66.3677	558.5	24.2451	558.5	88.8362	558.5	32.2377	558.5	14.6992	558.5	113.521	558.5	-15.2654
			559	-29.9934	559	-61.5453	559	65.9473	559	23.7048	559	88.6302	559	32.1886	559	14.6461	559	113.361	559	-15.862
			559.5	-30.2177	559.5	-61.8615	559.5	66.0293	559.5	22.8463	559.5	88.1582	559.5	31.9737	559.5	14.5771	559.5	113.262	559.5	-15.6315
			560	-30.1064	560	-61.8766	560	65.751	560	22.3446	560	88.1833	560	31.9234	560	14.2152	560	113.099	560	-15.5692
			560.5	-30.5076	560.5	-62.0457	560.5	65.7328	560.5	21.6749	560.5	88.2426	560.5	31.9167	560.5	14.2538	560.5	112.958	560.5	-15.8622
			561	-30.7228	561	-62.2741	561	65.6424	561	21.7578	561	88.323	561	31.7832	561	14.2458	561	113.159	561	-16.1731
			561.5	-31.3106	561.5	-62.1595	561.5	65.493	561.5	21.4412	561.5	87.8921	561.5	31.822	561.5	14.1337	561.5	112.755	561.5	-15.75
			562	-31.293	562	-62.2372	562	65.0398	562	21.0354	562	88.0377	562	31.6349	562	14.0397	562	112.743	562	-16.2876
			562.5	-31.3762	562.5	-62.8889	562.5	64.9355	562.5	20.7893	562.5	87.8821	562.5	31.3707	562.5	13.908	562.5	112.317	562.5	-16.0985
			563	-31.8811	563	-63.0099	563	64.8613	563	20.5571	563	87.5968	563	31.3238	563	13.8305	563	112.481	563	-16.0794
			563.5	-32.0701	563.5	-63.13	563.5	64.5761	563.5	20.4089	563.5	87.7691	563.5	31.3942	563.5	13.6537	563.5	112.442	563.5	-16.3646
			564	-32.0025	564	-63.6174	564	64.4254	564	20.3405	564	87.691	564	31.2432	564	13.7014	564	112.29	564	-16.5581
			564.5	-32.4284	564.5	-63.295	564.5	64.1865	564.5	20.3186	564.5	87.5419	564.5	31.3528	564.5	13.6147	564.5	112.204	564.5	-16.4818
			565	-32.6164	565	-63.6466	565	63.978	565	19.8413	565	87.1463	565	31.0116	565	13.6788	565	112.245	565	-16.3227
			565.5	-32.8277	565.5	-64.0566	565.5	64.0636	565.5	19.4293	565.5	87.0283	565.5	30.8739	565.5	13.4933	565.5	112.102	565.5	-16.3575
			566	-32.919	566	-63.9867	566	63.8792	566	19.4844	566	87.107	566	30.8401	566	13.4648	566	112.361	566	-16.8288
			566.5	-33.1143	566.5	-64.3541	566.5	63.9255	566.5	19.267	566.5	87.0253	566.5	30.6979	566.5	13.0857	566.5	111.98	566.5	-16.9293
			567	-33.2635	567	-64.3717	567	63.5444	567	19.2768	567	86.7709	567	30.6678	567	12.9861	567	111.748	567	-16.8018
			567.5	-33.3657	567.5	-64.5219	567.5	63.2452	567.5	19.1554	567.5	86.6477	567.5	30.5547	567.5	12.759	567.5	111.548	567.5	-16.7848
			568	-33.968	568	-65.0983	568	62.9775	568	18.9765	568	86.7047	568	30.4091	568	12.8102	568	111.653	568	-16.951
			568.5	-33.7083	568.5	-65.1785	568.5	62.9222	568.5	18.7389	568.5	86.6874	568.5	30.4269	568.5	12.7878	568.5	111.516	568.5	-16.8577
			569	-33.8633	569	-65.2118	569	62.8238	569	18.5862	569	86.4552	569	30.5149	569	12.5993	569	111.323	569	-17.1156
			569.5	-34.2339	569.5	-65.2404	569.5	62.5163	569.5	18.4028	569.5	86.4984	569.5	30.3751	569.5	12.5116	569.5	111.24	569.5	-17.3954
			570	-34.2906	570	-65.1936	570	62.4377	570	18.3569	570	86.3978	570	30.2263	570	12.4348	570	111.074	570	-17.3214
			570.5	-34.6063	570.5	-65.3823	570.5	62.3879	570.5	18.1529	570.5	86.1179	570.5	30.1652	570.5	12.3512	570.5	111.019	570.5	-17.6238
			571	-34.6709	571	-65.82	571	62.1003	571	18.3379	571	85.8689	571	29.9718	571	12.396	571	110.927	571	-17.7106
			571.5	-34.5526	571.5	-65.8599	571.5	61.9567	571.5	18.0882	571.5	85.9886	571.5	29.8601	571.5	12.4911	571.5	111.127	571.5	-17.7568
			572	-35.0138	572	-66.3957	572	61.7908	572	17.7234	572	85.9236	572	29.7983	572	12.3985	572	110.805	572	-17.3101
			572.5	-35.2228	572.5	-66.3688	572.5	61.788	572.5	17.8668	572.5	85.6409	572.5	29.6743	572.5	12.2705	572.5	110.707	572.5	-17.5658
			573	-35.3469	573	-66.2274	573	61.2501	573	17.739	573	85.6435	573	29.6683	573	12.0867	573	110.415	573	-17.7976
			573.5	-35.5327	573.5	-66.4642	573.5	61.178	573.5	17.4728	573.5	85.4449	573.5	29.4619	573.5	12.024	573.5	110.55	573.5	-17.9363
			574	-35.8774	574	-66.7328	574	61.1172	574	17.2316	574	85.4652	574	29.5344	574	11.7334	574	110.444	574	-17.7121
			574.5	-35.7621	574.5	-66.9622	574.5	61.1709	574.5	17.3484	574.5	85.4479	574.5	29.5659	574.5	11.51	574.5	110.314	574.5	-18.1115
			575	-36.2297	575	-67.2959	575	60.7986	575	17.0346	575	85.4567	575	29.4997	575	11.348	575	110.149	575	-18.1382
			575.5	-36.1242	575.5	-67.443	575.5	60.8775	575.5	16.7341	575.5	85.3112	575.5	29.2828	575.5	11.3742	575.5	110.064	575.5	-18.1228
			576	-36.5763	576	-67.6974	576	60.8646	576	17.0295	576	85.0747	576	29.3315	576	11.1682	576	109.91	576	-18.5436
			576.5	-36.8914	576.5	-67.6118	576.5	60.3793	576.5	16.742	576.5	85.0556	576.5	28.9922	576.5	11.1876	576.5	110.078	576.5	-18.4803
			577	-37.149	577	-68.0761	577	60.0593	577	16.7107	577	84.7902	577	28.9508	577	10.9494	577	109.946	577	-18.5738
			577.5	-37.1556	577.5	-67.7913	577.5	59.9647	577.5	16.588	577.5	84.6609	577.5	28.9423	577.5	10.8437	577.5	109.58	577.5	-18.671
			578	-37.4499	578	-68.088	578	59.9668	578	16.2897	578	84.6269	578	28.8031	578	11.0015	578	109.51	578	-18.8168
			578.5	-37.3658	578.5	-68.3939	578.5	59.6142	578.5	16.2118	578.5	84.4238	578.5	28.77	578.5	10.9288	578.5	109.618	578.5	-18.6401
			579	-37.6641	579	-68.7809	579	59.4754	579	16.3825	579	84.4499	579	28.4949	579	10.8082	579	109.453	579	-18.7608
			579.5	-37.6232	579.5	-68.5392	579.5	59.0796	579.5	15.8882	579.5	84.1014	579.5	28.3808	579.5	10.7525	579.5	109.103	579.5	-18.9648
			580	-37.9324	580	-68.6929	580	59.1346	580	15.9313	580	84.0045	580	28.2326	580	10.4909	580	109.148	580	-19.225
			580.5	-37.9656	580.5	-68.8337	580.5	59.2397	580.5	15.6515	580.5	83.9771	580.5	28.4203	580.5	10.3366	580.5	109.036	580.5	-19.3617
			581	-38.1571	581	-69.1886	581	58.7062	581	15.8357	581	83.9212	581	27.9999	581	10.5776	581	108.888	581	-19.3111
			581.5	-38.2638	581.5	-69.3284	581.5	59.0527	581.5	15.6773	581.5	83.8279	581.5	28.1579	581.5	10.6615	581.5	108.839	581.5	-19.4744
			582	-38.3479	582	-69.3693	582	58.6209	582	15.2236	582	83.5919	582	28.0042	582	10.318	582	108.775	582	-19.5562
			582.5	-38.6652	582.5	-69.5462	582.5	58.5521	582.5	15.0235	582.5	83.4676	582.5	27.7237	582.5	10.0952	582.5	108.554	582.5	-19.6466
			583	-39.2418	583	-69.6137	583	58.2213	583	15.0731	583	83.595	583	27.9488	583	9.8429	583	108.472	583	-19.8987
			583.5	-39.0527	583.5	-70.1158	583.5	58.3489	583.5	14.9358	583.5	83.4701	583.5	27.7361	583.5	9.80167	583.5	108.48	583.5	-20.0926
			584	-39.1941	584	-70.415	584	58.011	584	15.0374	584	83.5316	584	27.4914	584	9.85213	584	108.354	584	-20.24
			584.5	-39.6052	584.5	-70.2603	584.5	57.8517	584.5	14.694	584.5	83.1883	584.5	27.4171	584.5	9.76737	584.5	108.272	584.5	-20.1745
			585	-39.7695	585	-70.1135	585	57.9497	585	14.808	585	83.1517	585	27.517	585	9.48074	585	108.39	585	-20.2206
			585.5	-39.8075	585.5	-70.2275	585.5	57.6465	585.5	14.6669	585.5	83.0388	585.5	27.6685	585.5	9.48336	585.5	108.004	585.5	-20.1302
			586	-39.9731	586	-70.6462	586	57.3742	586	14.3527	586	82.9091	586	27.4461	586	9.39791	586	108.213	586	-20.214
			586.5	-40.1594	586.5	-70.8065	586.5	57.5025	586.5	14.1524	586.5	82.8183	586.5	27.3198	586.5	9.26372	586.5	108.024	586.5	-20.6585
			587	-40.3616	587	-70.8201	587	57.4664	587	14.2027	587	82.8182	587	26.9728	587	9.15209	587	108.151	587	-20.6867
			587.5	-40.3931	587.5	-71.1821	587.5	57.2786	587.5	13.8499	587.5	82.6721	587.5	27.2792	587.5	9.10861	587.5	107.727	587.5	-20.8542
			588	-40.8574	588	-71.244	588	57.1016	588	13.8009	588	82.3803	588	27.0852	588	8.79608	588	107.506	588	-20.7888
			588.5	-41.0921	588.5	-71.4609	588.5	57.0269	588.5	13.4369	588.5	82.4584	588.5	27.0144	588.5	9.0925	588.5	107.618	588.5	-21.0525
			589	-41.2013	589	-71.6873	589	56.8856	589	13.4309	589	81.9734	589	26.9532	589	9.23288	589	107.551	589	-21.2737
			589.5	-41.0496	589.5	-71.8185	589.5	56.7356	589.5	13.416	589.5	81.8957	589.5	26.7319	589.5	8.96795	589.5	107.343	589.5	-21.5289
			590	-41.5589	590	-71.7697	590	56.4713	590	13.181	590	81.9257	590	26.5034	590	8.7792	590	107.145	590	-21.6688
			590.5	-41.7134	590.5	-71.8582	590.5	56.6611	590.5	12.933	590.5	81.8957	590.5	26.6113	590.5	8.50962	590.5	107.453	590.5	-21.6518
			591	-42.0182	591	-72.0551	591	56.2833	591	12.9596	591	81.8974	591	26.8557	591	8.32588	591	107.147	591	-21.9489
			591.5	-42.1676	591.5	-71.8617	591.5	56.3511	591.5	12.7262	591.5	81.6261	591.5	26.7152	591.5	8.19302	591.5	107.361	591.5	-22.4279
			592	-42.1139	592	-72.3541	592	56.2304	592	12.5518	592	81.593	592	26.4308	592	8.01703	592	107.392	592	-22.1218
			592.5	-42.2665	592.5	-72.5168	592.5	56.1613	592.5	12.3858	592.5	81.7105	592.5	26.2175	592.5	8.09454	592.5	106.991	592.5	-22.2237
			593	-42.4326	593	-72.4639	593	56.0443	593	12.3229	593	81.5348	593	25.9478	593	7.93402	593	106.689	593	-22.5251
			593.5	-42.6805	593.5	-72.6291	593.5	56.0972	593.5	12.1004	593.5	81.3109	593.5	26.1614	593.5	7.86362	593.5	106.643	593.5	-22.3471
			594	-43.0133	594	-73.1113	594	55.6985	594	12.1126	594	81.2701	594	26.2244	594	7.85374	594	106.667	594	-22.6204
			594.5	-42.6358	594.5	-73.1583	594.5	55.6414	594.5	11.9534	594.5	81.0671	594.5	26.0873	594.5	7.89966	594.5	106.534	594.5	-22.7539
			595	-42.9329	595	-73.3533	595	55.9176	595	11.6535	595	80.8026	595	25.9023	595	7.78015	595	106.482	595	-22.7841
			595.5	-43.568	595.5	-73.4213	595.5	55.6763	595.5	11.9248	595.5	80.646	595.5	25.8449	595.5	7.82464	595.5	106.374	595.5	-22.4334
			596	-43.4831	596	-73.7015	596	55.2277	596	11.5373	596	80.8409	596	25.5613	596	7.74255	596	106.334	596	-22.991
			596.5	-43.5184	596.5	-73.6291	596.5	55.2922	596.5	11.4618	596.5	80.559	596.5	25.7587	596.5	7.41716	596.5	106.116	596.5	-23.0127
			597	-43.972	597	-73.8156	597	55.153	597	11.2425	597	80.7179	597	25.4957	597	7.32907	597	106.102	597	-23.58
			597.5	-43.8259	597.5	-74.0549	597.5	54.7656	597.5	11.1163	597.5	80.4403	597.5	25.5099	597.5	7.21313	597.5	105.963	597.5	-23.2956
			598	-44.0079	598	-74.2047	598	54.8498	598	11.2407	598	80.2131	598	25.2245	598	6.92107	598	105.884	598	-23.5214
			598.5	-44.2055	598.5	-74.5253	598.5	54.845	598.5	10.705	598.5	80.4884	598.5	25.4115	598.5	7.0873	598.5	105.92	598.5	-23.4757
			599	-44.4443	599	-74.2503	599	54.8287	599	10.7649	599	80.4861	599	24.944	599	7.01717	599	105.926	599	-23.5349
			599.5	-44.6253	599.5	-74.521	599.5	54.5105	599.5	10.5177	599.5	80.2657	599.5	24.9654	599.5	7.15466	599.5	105.797	599.5	-23.5714
			600	-44.7587	600	-75.1572	600	54.3338	600	10.4997	600	80.0413	600	24.9154	600	6.92533	600	105.565	600	-23.9305
			600.5	-44.9324	600.5	-74.6793	600.5	54.2276	600.5	10.5956	600.5	79.943	600.5	24.6171	600.5	6.75721	600.5	105.685	600.5	-24.2652
			601	-45.2504	601	-75.0184	601	54.1405	601	10.2421	601	79.7808	601	24.6093	601	6.65318	601	105.397	601	-24.1627
			601.5	-45.116	601.5	-75.1258	601.5	54.0864	601.5	10.1297	601.5	79.4287	601.5	24.5208	601.5	6.43306	601.5	105.12	601.5	-24.293
			602	-45.2605	602	-75.1995	602	54.0741	602	10.266	602	79.3013	602	24.4665	602	6.38353	602	105.045	602	-24.2953
			602.5	-45.8284	602.5	-75.4287	602.5	53.6322	602.5	9.99538	602.5	79.2256	602.5	24.5707	602.5	6.50564	602.5	105.186	602.5	-24.5723
			603	-45.8079	603	-75.7325	603	53.8092	603	10.0566	603	79.2261	603	24.2622	603	6.29011	603	105.086	603	-24.6868
			603.5	-45.9578	603.5	-75.7204	603.5	53.5604	603.5	10.182	603.5	79.2524	603.5	24.0459	603.5	6.29875	603.5	104.885	603.5	-24.9383
			604	-46.3637	604	-75.7728	604	53.4652	604	9.64821	604	78.9702	604	23.7186	604	6.13155	604	104.815	604	-24.9118
			604.5	-45.9796	604.5	-75.8631	604.5	53.5005	604.5	9.95136	604.5	78.8771	604.5	23.9069	604.5	5.88452	604.5	104.775	604.5	-24.8932
			605	-46.1385	605	-76.0727	605	53.1915	605	9.70853	605	78.8273	605	23.8629	605	5.68829	605	104.849	605	-24.9159
			605.5	-46.4363	605.5	-76.1328	605.5	53.0399	605.5	9.40205	605.5	79.0537	605.5	23.8663	605.5	5.86258	605.5	104.652	605.5	-25.0904
			606	-46.7365	606	-76.0294	606	53.2048	606	9.23395	606	78.7641	606	23.8373	606	5.94738	606	104.569	606	-25.2271
			606.5	-46.6739	606.5	-76.2029	606.5	53.1314	606.5	9.27919	606.5	78.1899	606.5	23.4042	606.5	5.55291	606.5	104.272	606.5	-25.5217
			607	-46.909	607	-76.3717	607	52.9065	607	8.95206	607	78.4261	607	23.2855	607	5.49235	607	104.171	607	-25.2473
			607.5	-46.8452	607.5	-76.3271	607.5	52.6296	607.5	8.70739	607.5	78.6376	607.5	23.4604	607.5	5.54649	607.5	104.588	607.5	-25.8677
			608	-47.2265	608	-76.6214	608	52.8858	608	8.65694	608	78.132	608	23.3273	608	5.53747	608	104.217	608	-25.7921
			608.5	-47.0703	608.5	-76.4388	608.5	52.6274	608.5	8.68874	608.5	78.0132	608.5	23.3275	608.5	5.2303	608.5	104.342	608.5	-25.8653
			609	-47.5161	609	-76.5759	609	52.6631	609	8.59951	609	77.8356	609	23.1828	609	5.27661	609	104.261	609	-25.9987
			609.5	-47.3866	609.5	-76.7699	609.5	52.4517	609.5	8.76025	609.5	77.9108	609.5	23.1401	609.5	5.25924	609.5	104.044	609.5	-25.934
			610	-47.7722	610	-76.4634	610	52.6011	610	8.74389	610	77.7755	610	22.8715	610	4.93954	610	103.872	610	-26.2048
			610.5	-47.9733	610.5	-77.0207	610.5	52.0062	610.5	8.43588	610.5	77.5714	610.5	22.8471	610.5	4.85193	610.5	103.874	610.5	-26.1745
			611	-48.1798	611	-77.337	611	51.9949	611	8.41476	611	77.8184	611	22.7896	611	4.99337	611	103.709	611	-26.1381
			611.5	-48.288	611.5	-77.3479	611.5	51.8106	611.5	8.51406	611.5	77.4124	611.5	22.5208	611.5	4.93972	611.5	103.485	611.5	-26.3552
			612	-48.78	612	-77.313	612	51.7525	612	8.32922	612	77.2143	612	22.6979	612	4.88471	612	103.355	612	-26.2222
			612.5	-48.9599	612.5	-77.3137	612.5	51.6603	612.5	7.95504	612.5	76.7943	612.5	22.8494	612.5	4.61887	612.5	103.301	612.5	-26.2942
			613	-48.8825	613	-77.6119	613	51.0403	613	7.90471	613	77.0053	613	22.8713	613	4.81344	613	103.364	613	-26.818
			613.5	-48.9267	613.5	-78.0549	613.5	51.1297	613.5	8.01852	613.5	77.1006	613.5	22.421	613.5	4.54369	613.5	102.871	613.5	-27.1965
			614	-49.249	614	-78.1889	614	51.3491	614	7.57379	614	77.0107	614	22.0769	614	4.62605	614	103.002	614	-27.0749
			614.5	-49.3709	614.5	-77.9902	614.5	51.5401	614.5	7.92155	614.5	76.7653	614.5	22.2158	614.5	4.09241	614.5	103.09	614.5	-27.0357
			615	-49.4894	615	-78.4491	615	51.0519	615	7.62719	615	76.6483	615	22.2288	615	4.2047	615	102.844	615	-26.9371
			615.5	-49.6902	615.5	-78.4757	615.5	50.728	615.5	7.78056	615.5	76.4897	615.5	22.1605	615.5	4.17612	615.5	102.848	615.5	-27.0252
			616	-50.0618	616	-78.7453	616	50.4519	616	7.79583	616	76.6229	616	22.0021	616	4.48552	616	102.803	616	-27.2121
			616.5	-50.3084	616.5	-78.7376	616.5	50.5651	616.5	7.7986	616.5	76.4241	616.5	21.8083	616.5	4.36515	616.5	102.733	616.5	-27.3094
			617	-50.522	617	-78.9678	617	50.3541	617	7.74257	617	76.0224	617	21.8464	617	4.07543	617	103.686	617	-27.5332
			617.5	-50.8078	617.5	-79.348	617.5	50.4059	617.5	7.20456	617.5	76.2823	617.5	22.0264	617.5	3.87003	617.5	102.615	617.5	-27.4881
			618	-50.9961	618	-79.8233	618	50.3613	618	7.12772	618	75.8859	618	21.6866	618	3.85158	618	102.318	618	-27.7658
			618.5	-50.8862	618.5	-79.736	618.5	49.9753	618.5	7.13527	618.5	75.6122	618.5	21.6222	618.5	3.92564	618.5	102.342	618.5	-28.0366
			619	-50.8241	619	-79.5285	619	49.986	619	7.10215	619	75.8639	619	21.3952	619	3.89364	619	102.348	619	-27.9329
			619.5	-51.1315	619.5	-80.0363	619.5	49.7882	619.5	6.89809	619.5	75.8364	619.5	21.1292	619.5	3.78426	619.5	102.12	619.5	-27.8418
			620	-51.4975	620	-80.0387	620	49.9166	620	6.94919	620	75.5888	620	21.3441	620	3.97409	620	102.369	620	-27.7796
			620.5	-51.6752	620.5	-80.343	620.5	49.6991	620.5	6.47598	620.5	75.5681	620.5	21.4688	620.5	3.57518	620.5	102.378	620.5	-28.195
			621	-51.7257	621	-80.4913	621	49.6638	621	6.831	621	75.3074	621	21.4838	621	3.61785	621	101.997	621	-28.4209
			621.5	-51.8419	621.5	-80.7296	621.5	49.3594	621.5	6.65941	621.5	74.9717	621.5	20.9998	621.5	3.57357	621.5	102.034	621.5	-28.4028
			622	-52.1682	622	-80.9464	622	49.3495	622	6.61173	622	74.8108	622	20.7637	622	3.28181	622	101.889	622	-28.6239
			622.5	-52.3453	622.5	-81.1124	622.5	49.1662	622.5	6.50319	622.5	74.6174	622.5	20.9048	622.5	3.57083	622.5	101.894	622.5	-28.5902
			623	-52.3646	623	-81.2483	623	49.3685	623	6.21427	623	74.6554	623	20.9564	623	3.37131	623	101.697	623	-28.6209
			623.5	-52.5527	623.5	-81.6443	623.5	48.9943	623.5	6.46615	623.5	74.4112	623.5	20.8902	623.5	3.32997	623.5	101.556	623.5	-28.8194
			624	-52.9329	624	-81.7222	624	49.0047	624	6.27436	624	74.5873	624	20.5932	624	3.30464	624	101.629	624	-28.9361
			624.5	-52.9503	624.5	-81.5754	624.5	48.9187	624.5	6.26712	624.5	74.4532	624.5	20.6216	624.5	3.21275	624.5	101.533	624.5	-28.7573
			625	-52.8564	625	-81.9017	625	48.7127	625	6.21831	625	74.3196	625	20.5388	625	3.59134	625	101.405	625	-29.1447
			625.5	-53.4926	625.5	-82.1716	625.5	48.3553	625.5	6.12488	625.5	74.4361	625.5	20.3823	625.5	3.26162	625.5	101.49	625.5	-29.1646
			626	-53.1967	626	-82.2379	626	48.4579	626	5.83996	626	74.0979	626	20.2671	626	3.23446	626	101.322	626	-29.1539
			626.5	-53.4388	626.5	-82.4466	626.5	48.3131	626.5	5.92898	626.5	73.8589	626.5	20.1794	626.5	3.08184	626.5	101.229	626.5	-29.2654
			627	-53.6435	627	-82.6365	627	48.2692	627	5.50877	627	73.8796	627	20.3358	627	3.10995	627	100.978	627	-29.3839
			627.5	-53.9931	627.5	-82.5954	627.5	47.9589	627.5	5.47522	627.5	73.9257	627.5	20.328	627.5	2.95161	627.5	101.088	627.5	-29.3051
			628	-54.0113	628	-82.5595	628	47.8931	628	5.25565	628	73.7068	628	19.9029	628	3.03319	628	100.987	628	-29.589
			628.5	-54.1786	628.5	-82.6397	628.5	47.8438	628.5	5.23646	628.5	73.6143	628.5	19.7269	628.5	3.00743	628.5	100.816	628.5	-29.6428
			629	-54.3837	629	-83.1594	629	47.653	629	5.18052	629	73.3576	629	19.7087	629	2.97606	629	100.823	629	-29.7125
			629.5	-54.6888	629.5	-83.3552	629.5	47.4715	629.5	4.78025	629.5	73.0799	629.5	19.75	629.5	2.75594	629.5	100.735	629.5	-30.0493
			630	-54.4019	630	-83.0981	630	47.3641	630	5.0819	630	73.2381	630	19.4345	630	2.76673	630	100.635	630	-30.1878
			630.5	-54.7541	630.5	-83.3537	630.5	47.6669	630.5	4.91962	630.5	73.1254	630.5	19.5847	630.5	3.15558	630.5	100.269	630.5	-30.1762
			631	-54.9216	631	-83.7886	631	47.354	631	4.99351	631	72.9527	631	19.6919	631	2.69564	631	100.149	631	-30.2999
			631.5	-54.8245	631.5	-83.6557	631.5	47.0239	631.5	4.6219	631.5	72.8877	631.5	19.6929	631.5	2.86072	631.5	100.369	631.5	-30.5442
			632	-54.9021	632	-84.0679	632	46.8555	632	4.59744	632	73.0229	632	19.4352	632	2.769	632	100.102	632	-30.3234
			632.5	-55.5167	632.5	-83.9156	632.5	46.7138	632.5	4.31013	632.5	72.5194	632.5	19.3027	632.5	2.57696	632.5	100.193	632.5	-30.5202
			633	-55.4568	633	-84.0841	633	46.7294	633	4.59325	633	72.4661	633	19.0489	633	2.75481	633	100.058	633	-30.6673
			633.5	-55.8218	633.5	-83.953	633.5	46.5451	633.5	4.6517	633.5	72.4848	633.5	19.1061	633.5	2.85454	633.5	99.9983	633.5	-30.6042
			634	-55.7657	634	-84.2701	634	46.1855	634	4.28652	634	72.3625	634	19.2127	634	2.51573	634	99.8148	634	-30.516
			634.5	-55.798	634.5	-84.3973	634.5	45.9678	634.5	4.42755	634.5	71.9899	634.5	18.9635	634.5	2.61298	634.5	99.5448	634.5	-31.875
			635	-56.1117	635	-84.7727	635	45.8325	635	4.1529	635	72.1529	635	18.7737	635	2.67904	635	99.5768	635	-30.6915
			635.5	-56.1216	635.5	-84.704	635.5	46.0776	635.5	4.02857	635.5	72.0596	635.5	18.5798	635.5	2.36933	635.5	99.2947	635.5	-31.0393
			636	-56.1385	636	-84.6846	636	45.9383	636	4.31031	636	71.8014	636	18.5141	636	2.48904	636	99.2995	636	-31.1986
			636.5	-56.413	636.5	-85.0687	636.5	45.4644	636.5	3.89189	636.5	71.6572	636.5	18.5641	636.5	2.51576	636.5	99.4936	636.5	-32.218
			637	-56.5579	637	-85.3558	637	45.4152	637	3.91813	637	71.4396	637	18.5002	637	2.04476	637	99.3775	637	-32.1003
			637.5	-56.8027	637.5	-85.1442	637.5	45.1692	637.5	4.21215	637.5	71.7309	637.5	18.2944	637.5	2.20076	637.5	99.2409	637.5	-32.2127
			638	-56.7835	638	-85.4414	638	45.124	638	3.95588	638	71.4448	638	18.1046	638	2.05729	638	99.1578	638	-31.1286
			638.5	-56.8397	638.5	-85.7377	638.5	44.9261	638.5	3.87116	638.5	71.2873	638.5	18.3722	638.5	2.10353	638.5	99.1849	638.5	-31.2627
			639	-57.051	639	-85.7088	639	44.6002	639	3.86594	639	70.9908	639	18.1978	639	1.99325	639	99.1134	639	-30.9263
			639.5	-57.2159	639.5	-85.792	639.5	44.4516	639.5	3.94831	639.5	71.0018	639.5	18.0157	639.5	1.98919	639.5	98.9048	639.5	-32.2359
			640	-57.6609	640	-85.9705	640	44.4796	640	3.48604	640	70.8974	640	17.9794	640	1.88956	640	98.7336	640	-31.2927
			640.5	-57.4192	640.5	-86.2098	640.5	44.4401	640.5	3.33102	640.5	70.5994	640.5	17.9864	640.5	1.71298	640.5	98.565	640.5	-31.5648
			641	-57.4165	641	-86.1826	641	44.2524	641	3.35203	641	70.5839	641	17.6004	641	1.80324	641	98.4754	641	-32.6402
			641.5	-57.9015	641.5	-86.1062	641.5	43.8099	641.5	3.52095	641.5	69.3673	641.5	17.458	641.5	1.65314	641.5	98.3553	641.5	-32.7376
			642	-57.9517	642	-86.5085	642	43.4745	642	3.16725	642	70.0406	642	17.4112	642	1.87979	642	98.5783	642	-32.6596
			642.5	-58.4629	642.5	-86.5736	642.5	43.5657	642.5	3.11741	642.5	70.0987	642.5	17.3506	642.5	1.67582	642.5	98.5375	642.5	-32.4416
			643	-58.4548	643	-86.7831	643	43.3524	643	2.78641	643	70.1029	643	17.3877	643	1.69613	643	98.6828	643	-32.3945
			643.5	-58.2604	643.5	-87.0071	643.5	43.3517	643.5	2.88839	643.5	70.0003	643.5	17.0758	643.5	1.53426	643.5	98.5758	643.5	-32.5937
			644	-58.6068	644	-86.9435	644	43.0559	644	2.98829	644	69.7791	644	16.7088	644	1.43273	644	98.3676	644	-32.9052
			644.5	-58.4777	644.5	-87.0625	644.5	42.8061	644.5	2.75475	644.5	69.3297	644.5	17.0468	644.5	1.29462	644.5	98.2747	644.5	-32.8085
			645	-58.6735	645	-87.2844	645	42.6931	645	2.60075	645	69.1569	645	16.7879	645	1.33685	645	97.9234	645	-32.8345
			645.5	-59.2563	645.5	-87.3615	645.5	42.6842	645.5	2.5333	645.5	69.0266	645.5	16.4664	645.5	1.30865	645.5	97.8033	645.5	-32.9115
			646	-59.1203	646	-87.6362	646	42.5315	646	2.49631	646	68.2557	646	16.6323	646	1.08017	646	97.8009	646	-32.7285
			646.5	-59.181	646.5	-87.638	646.5	42.2658	646.5	2.2403	646.5	67.9961	646.5	16.3844	646.5	0.858494	646.5	97.8286	646.5	-31.5661
			647	-59.443	647	-87.9525	647	42.3651	647	2.11536	647	68.782	647	16.3674	647	0.777498	647	97.8572	647	-33.3124
			647.5	-59.5504	647.5	-87.9531	647.5	42.2233	647.5	2.25422	647.5	68.6496	647.5	15.8377	647.5	0.770362	647.5	97.7819	647.5	-32.981
			648	-59.9122	648	-87.9367	648	41.9673	648	2.22602	648	68.5272	648	15.7857	648	0.652492	648	97.7716	648	-33.2524
			648.5	-59.8933	648.5	-88.4228	648.5	41.8018	648.5	2.25713	648.5	67.2844	648.5	15.9404	648.5	0.655742	648.5	97.648	648.5	-33.2573
			649	-59.9073	649	-88.5978	649	41.4982	649	2.44443	649	67.3336	649	15.8864	649	0.330252	649	97.3764	649	-33.3444
			649.5	-60.2857	649.5	-88.4785	649.5	41.3898	649.5	2.083	649.5	66.9666	649.5	15.8504	649.5	0.282145	649.5	97.2849	649.5	-33.5226
			650	-60.1864	650	-88.6484	650	41.5292	650	1.87447	650	67.0708	650	15.5638	650	0.279339	650	97.3695	650	-33.52
			650.5	-60.6019	650.5	-88.8078	650.5	40.867	650.5	1.80853	650.5	67.0706	650.5	15.3705	650.5	0.119368	650.5	97.1081	650.5	-32.3606
			651	-60.8289	651	-88.9874	651	40.797	651	1.51262	651	66.7711	651	15.364	651	0.087154	651	96.828	651	-33.4639
			651.5	-60.9377	651.5	-88.9054	651.5	40.84	651.5	1.44655	651.5	66.7317	651.5	15.1639	651.5	-0.115508	651.5	96.9677	651.5	-33.3384
			652	-60.8052	652	-88.977	652	40.7259	652	1.74234	652	66.8806	652	15.3366	652	-0.381871	652	96.952	652	-33.3085
			652.5	-60.6478	652.5	-89.4423	652.5	40.6008	652.5	1.42192	652.5	66.2828	652.5	15.1608	652.5	-0.368322	652.5	96.9519	652.5	-33.7121
			653	-60.9061	653	-89.7573	653	40.413	653	1.4751	653	66.3422	653	14.7563	653	-0.721071	653	97.0132	653	-33.5199
			653.5	-61.1717	653.5	-89.9237	653.5	40.284	653.5	1.21807	653.5	66.226	653.5	14.7368	653.5	-0.668134	653.5	96.8773	653.5	-33.5289
			654	-61.3776	654	-89.8841	654	40.2293	654	1.15383	654	66.1811	654	14.3585	654	-1.10857	654	96.8409	654	-33.4916
			654.5	-61.6166	654.5	-90.0813	654.5	40.1242	654.5	1.00395	654.5	65.7355	654.5	14.7079	654.5	-0.891126	654.5	96.656	654.5	-33.6282
			655	-61.8282	655	-90.2093	655	40.0192	655	0.993963	655	65.7209	655	14.2215	655	-0.93049	655	96.6963	655	-33.7377
			655.5	-62.1871	655.5	-90.3316	655.5	39.6534	655.5	0.774699	655.5	65.4642	655.5	14.1724	655.5	-0.873311	655.5	96.5785	655.5	-34.0864
			656	-62.0088	656	-90.3498	656	39.5487	656	0.852303	656	65.7476	656	14.2787	656	-1.25194	656	96.4499	656	-34.1208
			656.5	-62.3109	656.5	-90.4166	656.5	39.305	656.5	0.896412	656.5	65.3637	656.5	13.97	656.5	-1.27357	656.5	96.3858	656.5	-34.1433
			657	-62.4508	657	-90.507	657	39.4704	657	0.75207	657	65.108	657	14.0168	657	-1.33861	657	96.1207	657	-33.9509
			657.5	-62.4858	657.5	-90.7542	657.5	39.2369	657.5	0.41179	657.5	64.9169	657.5	13.7816	657.5	-1.33411	657.5	96.2641	657.5	-33.9316
			658	-62.5464	658	-90.8182	658	39.0751	658	0.754075	658	64.7781	658	13.9429	658	-1.43995	658	95.6215	658	-34.2617
			658.5	-62.6054	658.5	-90.9648	658.5	38.6514	658.5	0.620756	658.5	64.5362	658.5	13.7837	658.5	-1.47543	658.5	95.8107	658.5	-34.4415
			659	-62.967	659	-91.1971	659	38.9252	659	0.317473	659	64.3513	659	13.7207	659	-1.66365	659	95.7993	659	-34.4841
			659.5	-63.0367	659.5	-90.9851	659.5	38.6575	659.5	0.352617	659.5	64.2192	659.5	13.9222	659.5	-1.92661	659.5	95.8108	659.5	-34.5696
			660	-63.2833	660	-91.5832	660	38.6076	660	0.446904	660	63.9906	660	13.9241	660	-2.31173	660	95.9483	660	-34.4898
			660.5	-63.4072	660.5	-91.6561	660.5	38.6908	660.5	0.22734	660.5	63.9905	660.5	13.3559	660.5	-2.03554	660.5	95.6377	660.5	-34.4648
			661	-63.2918	661	-91.7291	661	38.333	661	0.167042	661	63.9498	661	13.5181	661	-2.45405	661	95.8115	661	-34.5912
			661.5	-63.6154	661.5	-92.025	661.5	38.2034	661.5	-0.066848	661.5	63.9317	661.5	13.4702	661.5	-2.5755	661.5	95.8569	661.5	-34.6252
			662	-63.5497	662	-92.1313	662	37.8947	662	-0.110823	662	63.93	662	13.2391	662	-2.48036	662	95.3026	662	-34.3744
			662.5	-63.8487	662.5	-91.9868	662.5	37.9913	662.5	-0.248352	662.5	63.7087	662.5	13.222	662.5	-2.67529	662.5	95.3712	662.5	-34.793
			663	-63.8085	663	-92.2805	663	37.6752	663	-0.503195	663	63.6972	663	13.1671	663	-2.43665	663	95.0098	663	-35.0045
			663.5	-64.129	663.5	-92.4518	663.5	37.5237	663.5	-0.488327	663.5	63.586	663.5	13.0771	663.5	-2.81734	663.5	95.1425	663.5	-34.8711
			664	-64.4297	664	-92.2657	664	37.6481	664	-0.258276	664	63.5893	664	13.0196	664	-2.68414	664	95.1235	664	-34.9534
			664.5	-64.2577	664.5	-92.7315	664.5	37.5088	664.5	-0.551479	664.5	63.494	664.5	13.117	664.5	-2.72785	664.5	94.9236	664.5	-34.8189
			665	-64.492	665	-92.9969	665	37.2508	665	-0.791507	665	63.2512	665	12.9975	665	-2.72689	665	95.08	665	-35.2156
			665.5	-64.6509	665.5	-92.7535	665.5	37.0712	665.5	-0.669833	665.5	62.9693	665.5	12.9515	665.5	-2.73665	665.5	94.6692	665.5	-34.8457
			666	-64.9962	666	-93.0912	666	36.9595	666	-0.776135	666	62.944	666	12.4037	666	-3.06826	666	94.8588	666	-35.0525
			666.5	-65.0104	666.5	-92.8961	666.5	36.7411	666.5	-0.839752	666.5	62.9189	666.5	12.5702	666.5	-3.57537	666.5	94.8267	666.5	-35.1981
			667	-65.2053	667	-93.3517	667	36.5788	667	-1.16609	667	62.5672	667	12.642	667	-3.39589	667	94.5717	667	-35.1191
			667.5	-65.5486	667.5	-93.478	667.5	36.34	667.5	-0.848386	667.5	62.6904	667.5	12.2426	667.5	-3.50466	667.5	94.3356	667.5	-35.2779
			668	-65.7204	668	-93.563	668	36.3482	668	-0.955295	668	62.6572	668	12.3011	668	-3.7608	668	94.1465	668	-35.4457
			668.5	-65.4836	668.5	-93.5479	668.5	36.1885	668.5	-1.05836	668.5	62.5614	668.5	12.4432	668.5	-3.83712	668.5	94.3589	668.5	-35.6291
			669	-65.7015	669	-93.7967	669	36.1811	669	-1.48984	669	62.2231	669	12.5369	669	-3.75923	669	94.0672	669	-35.48
			669.5	-65.7798	669.5	-93.9098	669.5	36.2064	669.5	-1.50952	669.5	62.4291	669.5	12.4076	669.5	-3.67827	669.5	93.8745	669.5	-35.5345
			670	-66.1343	670	-94.1282	670	35.6901	670	-1.65798	670	62.5171	670	12.328	670	-3.62309	670	93.9219	670	-35.5364
			670.5	-66.1746	670.5	-94.0861	670.5	35.7182	670.5	-1.6408	670.5	62.1162	670.5	12.3162	670.5	-3.86501	670.5	93.8844	670.5	-35.5786
			671	-66.2783	671	-94.316	671	35.662	671	-1.65054	671	62.0388	671	12.3018	671	-3.91708	671	94.0071	671	-35.7547
			671.5	-66.7727	671.5	-94.5262	671.5	35.2987	671.5	-1.58796	671.5	61.7146	671.5	12.0052	671.5	-4.17226	671.5	93.5818	671.5	-36.0563
			672	-66.4503	672	-94.5079	672	35.1428	672	-1.57929	672	62.3359	672	11.7917	672	-4.46198	672	93.5052	672	-36.0537
			672.5	-66.6326	672.5	-94.4553	672.5	35.1898	672.5	-2.36399	672.5	62.1196	672.5	11.783	672.5	-4.52441	672.5	93.5022	672.5	-35.9521
			673	-66.8966	673	-94.718	673	35.3059	673	-2.14871	673	61.7634	673	11.6332	673	-4.51968	673	93.5437	673	-36.0037
			673.5	-66.9361	673.5	-94.7488	673.5	35.0748	673.5	-2.23453	673.5	61.731	673.5	11.7357	673.5	-4.69744	673.5	93.1613	673.5	-35.886
			674	-67.2805	674	-94.7746	674	34.985	674	-2.3181	674	61.8663	674	11.4893	674	-4.72259	674	93.0687	674	-36.2786
			674.5	-67.6276	674.5	-94.7303	674.5	34.5808	674.5	-2.40161	674.5	61.6304	674.5	11.3619	674.5	-4.70653	674.5	92.8173	674.5	-36.0944
			675	-67.5662	675	-94.9706	675	34.5009	675	-2.281	675	61.4176	675	11.3521	675	-4.95347	675	92.9471	675	-36.2677
			675.5	-67.5366	675.5	-95.0617	675.5	34.2378	675.5	-2.29956	675.5	61.3205	675.5	11.3222	675.5	-4.99864	675.5	92.7314	675.5	-36.1481
			676	-67.9585	676	-95.0999	676	34.1336	676	-2.44833	676	61.1372	676	11.3495	676	-4.82864	676	92.6461	676	-36.5932
			676.5	-67.8846	676.5	-95.2595	676.5	34.09	676.5	-2.34717	676.5	61.0032	676.5	10.1994	676.5	-4.61219	676.5	92.639	676.5	-36.4968
			677	-68.2481	677	-95.2567	677	33.9105	677	-2.67877	677	61.107	677	10.9108	677	-5.04697	677	92.5296	677	-36.6163
			677.5	-68.1504	677.5	-95.2019	677.5	34.0192	677.5	-2.84965	677.5	61.1331	677.5	10.9621	677.5	-5.42958	677.5	92.5721	677.5	-36.4915
			678	-67.8987	678	-95.504	678	33.648	678	-2.93135	678	60.9984	678	11.0344	678	-5.15418	678	92.3127	678	-36.8184
			678.5	-68.2184	678.5	-95.8683	678.5	33.4774	678.5	-2.76937	678.5	60.9245	678.5	11.1833	678.5	-4.98613	678.5	92.1183	678.5	-36.98
			679	-68.6067	679	-95.8958	679	33.4248	679	-2.68563	679	60.609	679	10.9269	679	-5.25188	679	91.8615	679	-36.8242
			679.5	-68.5986	679.5	-95.8929	679.5	33.5873	679.5	-3.00812	679.5	60.7496	679.5	10.7996	679.5	-5.65093	679.5	91.7503	679.5	-37.0345
			680	-69.0111	680	-95.8353	680	33.1907	680	-3.16411	680	60.5125	680	10.8374	680	-5.81082	680	92.0064	680	-37.1407
			680.5	-68.7444	680.5	-95.8956	680.5	33.1723	680.5	-3.32082	680.5	60.2827	680.5	10.9003	680.5	-5.62583	680.5	91.9905	680.5	-37.1358
			681	-69.2838	681	-96.0271	681	32.9081	681	-3.18434	681	60.357	681	10.6675	681	-5.55579	681	91.8098	681	-37.2592
			681.5	-69.0671	681.5	-96.1325	681.5	33.1489	681.5	-3.52679	681.5	60.3665	681.5	10.5419	681.5	-5.78555	681.5	91.5049	681.5	-37.4859
			682	-69.3779	682	-96.1394	682	33.1315	682	-3.38909	682	60.2466	682	10.5796	682	-5.9292	682	91.1824	682	-37.5341
			682.5	-69.5339	682.5	-96.6064	682.5	32.6403	682.5	-3.78876	682.5	60.0457	682.5	10.2553	682.5	-5.98741	682.5	91.2037	682.5	-37.648
			683	-69.6262	683	-96.6531	683	32.604	683	-3.88486	683	60.1433	683	10.1264	683	-6.07114	683	91.1836	683	-37.4467
			683.5	-70.014	683.5	-96.3256	683.5	32.6816	683.5	-3.91503	683.5	60.1382	683.5	10.5012	683.5	-6.12501	683.5	91.0918	683.5	-37.6727
			684	-70.0959	684	-96.6187	684	32.6684	684	-3.87372	684	59.9107	684	10.1298	684	-6.15594	684	90.641	684	-37.8468
			684.5	-70.2688	684.5	-96.473	684.5	32.4052	684.5	-4.00361	684.5	60.0638	684.5	9.95787	684.5	-6.30724	684.5	90.3775	684.5	-37.9416
			685	-70.098	685	-96.812	685	32.5361	685	-3.92804	685	59.6193	685	10.2277	685	-6.47291	685	90.5287	685	-38.1104
			685.5	-70.119	685.5	-96.8825	685.5	32.328	685.5	-4.17644	685.5	59.516	685.5	10.2199	685.5	-6.40687	685.5	90.5602	685.5	-38.3843
			686	-70.2789	686	-97.125	686	31.9581	686	-4.19933	686	59.5143	686	10.0933	686	-6.42343	686	90.1471	686	-38.0965
			686.5	-70.5792	686.5	-97.2151	686.5	32.1248	686.5	-4.32378	686.5	59.1884	686.5	10.0045	686.5	-6.65744	686.5	90.0985	686.5	-38.5684
			687	-70.9428	687	-97.2572	687	32.0681	687	-4.38543	687	59.3084	687	9.84474	687	-6.45076	687	89.9564	687	-38.3597
			687.5	-71.1407	687.5	-97.4364	687.5	32.2173	687.5	-4.36417	687.5	59.0549	687.5	10.0136	687.5	-6.78161	687.5	90.0588	687.5	-38.6532
			688	-70.9347	688	-97.1973	688	31.912	688	-4.42774	688	59.2989	688	9.74945	688	-6.96727	688	89.7005	688	-38.6521
			688.5	-71.0194	688.5	-97.1456	688.5	31.7415	688.5	-4.48339	688.5	59.0843	688.5	9.7078	688.5	-6.91002	688.5	89.5102	688.5	-38.6289
			689	-71.5416	689	-97.3535	689	31.901	689	-4.84729	689	58.8407	689	9.59995	689	-6.95314	689	89.3472	689	-38.8943
			689.5	-71.424	689.5	-97.2824	689.5	31.8733	689.5	-4.78041	689.5	58.6861	689.5	9.40069	689.5	-7.07121	689.5	89.5225	689.5	-38.9764
			690	-71.561	690	-97.6418	690	31.6099	690	-4.72819	690	59.0746	690	9.45377	690	-7.32289	690	89.6583	690	-39.3185
			690.5	-71.6577	690.5	-97.8199	690.5	31.7768	690.5	-5.20541	690.5	58.8474	690.5	9.4527	690.5	-7.38197	690.5	89.7804	690.5	-39.2752
			691	-71.8305	691	-97.9014	691	31.6434	691	-5.38792	691	58.7779	691	9.18071	691	-7.30861	691	89.0773	691	-39.1465
			691.5	-72.0371	691.5	-97.8989	691.5	31.5435	691.5	-5.20383	691.5	58.7095	691.5	9.15846	691.5	-7.51295	691.5	88.8117	691.5	-39.052
			692	-72.0122	692	-97.9241	692	31.3309	692	-5.44867	692	58.5541	692	8.39476	692	-7.4143	692	88.707	692	-39.5363
			692.5	-72.2226	692.5	-98.4506	692.5	31.357	692.5	-5.42067	692.5	58.524	692.5	9.32038	692.5	-7.24505	692.5	88.9129	692.5	-39.7864
			693	-72.4892	693	-98.3504	693	31.3045	693	-5.39911	693	58.2337	693	8.79863	693	-7.53882	693	88.9868	693	-39.7174
			693.5	-72.5963	693.5	-98.4085	693.5	31.2808	693.5	-5.76917	693.5	58.1302	693.5	8.36804	693.5	-7.70009	693.5	88.6171	693.5	-39.9133
			694	-72.7181	694	-98.4526	694	30.8767	694	-5.4916	694	57.9248	694	8.92289	694	-7.60567	694	88.6272	694	-39.9903
			694.5	-72.5709	694.5	-98.5393	694.5	30.7495	694.5	-5.63223	694.5	57.8974	694.5	9.06309	694.5	-7.72341	694.5	88.6941	694.5	-40.0229
			695	-72.8171	695	-98.461	695	31.0225	695	-5.56466	695	57.7867	695	8.78144	695	-7.8361	695	88.5538	695	-40.0502
			695.5	-73.0397	695.5	-98.6978	695.5	31.0247	695.5	-5.78569	695.5	57.7153	695.5	7.88848	695.5	-7.95747	695.5	88.4565	695.5	-39.935
			696	-73.4351	696	-99.0736	696	30.7646	696	-5.9405	696	57.8456	696	7.98804	696	-8.03086	696	88.3355	696	-40.0318
			696.5	-73.0939	696.5	-98.786	696.5	30.657	696.5	-6.27483	696.5	57.5766	696.5	8.71431	696.5	-8.17906	696.5	87.9804	696.5	-40.1523
			697	-73.456	697	-99.3764	697	30.4757	697	-6.17053	697	57.5856	697	8.47438	697	-8.195	697	88.0748	697	-40.4453
			697.5	-73.6947	697.5	-99.2894	697.5	30.3931	697.5	-6.25425	697.5	57.5221	697.5	8.38231	697.5	-8.30006	697.5	87.7652	697.5	-40.6945
			698	-73.7497	698	-99.3551	698	30.2907	698	-6.06672	698	58.0168	698	8.41525	698	-8.23846	698	87.862	698	-40.7391
			698.5	-74.1228	698.5	-99.5034	698.5	30.5196	698.5	-6.24722	698.5	59.0821	698.5	8.48827	698.5	-8.39829	698.5	87.8164	698.5	-40.9139
			699	-73.9566	699	-99.6546	699	30.0707	699	-6.36486	699	59.5099	699	8.07182	699	-8.60246	699	87.7266	699	-41.0209
			699.5	-73.9052	699.5	-99.7646	699.5	30.1437	699.5	-6.61756	699.5	59.5689	699.5	8.025	699.5	-8.62522	699.5	87.8626	699.5	-41.0226
			700	-74.3218	700	-100.05	700	30.0779	700	-6.50269	700	59.6977	700	7.21726	700	-8.66141	700	87.5784	700	-41.2583
			700.5	-74.3355	700.5	-100.201	700.5	29.8764	700.5	-6.81764	700.5	59.8256	700.5	7.8592	700.5	-8.61837	700.5	87.5161	700.5	-41.1376
			701	-74.6303	701	-100.4	701	29.8279	701	-6.75853	701	59.8507	701	8.03822	701	-8.71382	701	87.5421	701	-41.323
			701.5	-74.7473	701.5	-100.292	701.5	29.7175	701.5	-6.94823	701.5	59.9193	701.5	7.86343	701.5	-8.96857	701.5	87.5265	701.5	-41.0673
			702	-74.4532	702	-100.814	702	29.6357	702	-7.12323	702	60.1754	702	7.03032	702	-9.02543	702	87.447	702	-41.1417
			702.5	-74.9938	702.5	-100.71	702.5	29.2556	702.5	-6.88536	702.5	60.4504	702.5	7.88055	702.5	-9.13411	702.5	87.2232	702.5	-41.4312
			703	-74.8748	703	-100.89	703	29.3161	703	-6.91123	703	60.1924	703	7.37231	703	-9.00007	703	87.1782	703	-41.7235
			703.5	-75.0966	703.5	-100.914	703.5	29.1711	703.5	-7.11487	703.5	59.4038	703.5	7.70983	703.5	-9.3299	703.5	87.3172	703.5	-41.8655
			704	-75.3377	704	-100.94	704	29.1376	704	-7.5829	704	58.7768	704	7.75509	704	-9.40947	704	87.0769	704	-41.6789
			704.5	-75.437	704.5	-101.141	704.5	29.1572	704.5	-7.70491	704.5	58.554	704.5	6.81794	704.5	-9.5034	704.5	86.9142	704.5	-41.6611
			705	-75.6613	705	-101.364	705	29.1594	705	-7.84062	705	57.9867	705	6.91213	705	-9.29893	705	87.0088	705	-42.0498
			705.5	-75.7081	705.5	-101.339	705.5	29.0906	705.5	-7.61651	705.5	57.8451	705.5	7.84038	705.5	-9.23664	705.5	87.0262	705.5	-41.8944
			706	-76.0144	706	-101.661	706	28.5677	706	-7.85556	706	57.5865	706	6.8871	706	-9.46762	706	86.883	706	-41.8825
			706.5	-75.7723	706.5	-101.929	706.5	28.6656	706.5	-8.01493	706.5	57.0624	706.5	6.81649	706.5	-9.49964	706.5	86.7681	706.5	-41.9093
			707	-75.8151	707	-102.101	707	28.6459	707	-7.89423	707	56.9812	707	6.58079	707	-9.62636	707	86.6769	707	-42.2626
			707.5	-76.1663	707.5	-102.196	707.5	28.5712	707.5	-8.15529	707.5	56.8111	707.5	7.14251	707.5	-9.62738	707.5	86.9424	707.5	-42.3663
			708	-76.4215	708	-101.979	708	28.7167	708	-7.90291	708	56.4605	708	7.11477	708	-9.70551	708	86.5327	708	-42.4577
			708.5	-76.1713	708.5	-102.377	708.5	28.3688	708.5	-7.91273	708.5	56.5355	708.5	6.05532	708.5	-9.58231	708.5	86.7258	708.5	-42.5714
			709	-76.3927	709	-102.427	709	28.4602	709	-8.30387	709	56.0557	709	6.24701	709	-9.75561	709	86.4494	709	-42.6225
			709.5	-76.6946	709.5	-102.575	709.5	28.2989	709.5	-8.43723	709.5	55.9171	709.5	6.87852	709.5	-10.0094	709.5	86.41	709.5	-42.7242
			710	-76.8861	710	-102.671	710	28.2902	710	-8.30983	710	56.0039	710	5.95636	710	-9.92807	710	86.6068	710	-42.9372
			710.5	-76.5931	710.5	-102.779	710.5	28.3573	710.5	-8.18019	710.5	55.8095	710.5	6.76909	710.5	-9.87428	710.5	86.5403	710.5	-43.0652
			711	-77.0359	711	-103.213	711	28.0249	711	-8.54808	711	55.3973	711	6.72286	711	-10.0675	711	86.2418	711	-43.2384
			711.5	-76.8851	711.5	-103.129	711.5	28.0407	711.5	-8.75016	711.5	55.3765	711.5	5.91965	711.5	-10.2763	711.5	85.9031	711.5	-43.0364
			712	-77.176	712	-103.217	712	27.8268	712	-8.60989	712	55.316	712	5.73308	712	-10.2267	712	86.3145	712	-43.4148
			712.5	-77.1402	712.5	-103.311	712.5	27.7737	712.5	-8.60761	712.5	55.0485	712.5	5.79354	712.5	-10.5106	712.5	86.2857	712.5	-43.1335
			713	-77.5289	713	-103.77	713	27.837	713	-8.64423	713	55.0647	713	6.39399	713	-10.7815	713	86.2979	713	-43.2305
			713.5	-77.8572	713.5	-103.777	713.5	28.6963	713.5	-9.13228	713.5	54.7052	713.5	5.69946	713.5	-10.5952	713.5	85.9205	713.5	-43.462
			714	-77.8056	714	-103.977	714	29.3813	714	-9.25754	714	54.7306	714	5.98893	714	-10.5129	714	86.2008	714	-43.3612
			714.5	-77.7989	714.5	-104.046	714.5	29.9043	714.5	-9.10176	714.5	54.6542	714.5	6.25439	714.5	-10.6063	714.5	86.1903	714.5	-43.7076
			715	-77.8683	715	-103.982	715	30.1879	715	-9.26025	715	54.6496	715	5.73469	715	-10.7537	715	85.8918	715	-43.8468
			715.5	-77.8986	715.5	-104.198	715.5	30.2683	715.5	-9.6248	715.5	54.6254	715.5	5.5814	715.5	-10.7075	715.5	85.8627	715.5	-43.8145
			716	-78.3329	716	-104.395	716	30.2218	716	-9.35057	716	54.4876	716	5.45204	716	-11.0172	716	85.9241	716	-44.0372
			716.5	-78.5982	716.5	-104.211	716.5	30.2655	716.5	-9.85603	716.5	54.4451	716.5	5.90166	716.5	-11.0237	716.5	85.7705	716.5	-44.1357
			717	-78.806	717	-104.651	717	30.5654	717	-9.5625	717	54.4113	717	5.39552	717	-11.1228	717	85.5196	717	-44.117
			717.5	-78.6167	717.5	-104.878	717.5	30.9244	717.5	-9.60704	717.5	54.3151	717.5	5.22663	717.5	-11.048	717.5	85.4138	717.5	-44.0592
			718	-78.6198	718	-104.868	718	30.7887	718	-9.90274	718	54.2536	718	5.68116	718	-11.1257	718	85.3757	718	-44.5357
			718.5	-78.7272	718.5	-104.983	718.5	30.7632	718.5	-9.87489	718.5	54.1899	718.5	4.93537	718.5	-11.1921	718.5	85.3883	718.5	-44.4843
			719	-79.1752	719	-105.004	719	29.7177	719	-10.1392	719	53.8342	719	5.09742	719	-11.0221	719	85.3343	719	-44.3662
			719.5	-79.1831	719.5	-105.113	719.5	28.9312	719.5	-9.87714	719.5	53.7046	719.5	4.9663	719.5	-11.2766	719.5	85.5179	719.5	-44.506
			720	-79.3114	720	-105.523	720	28.6098	720	-9.97944	720	53.8449	720	4.9222	720	-11.3639	720	85.1484	720	-44.7282
			720.5	-79.5619	720.5	-105.466	720.5	28.2739	720.5	-10.2969	720.5	53.8518	720.5	4.93125	720.5	-11.5288	720.5	84.8977	720.5	-44.779
			721	-79.6298	721	-105.837	721	28.1001	721	-10.2208	721	53.345	721	5.71551	721	-11.6712	721	84.9828	721	-44.9293
			721.5	-79.6292	721.5	-105.738	721.5	27.6267	721.5	-10.5372	721.5	53.3143	721.5	4.70354	721.5	-11.9091	721.5	85.0051	721.5	-44.8164
			722	-79.6139	722	-105.853	722	27.2234	722	-10.1834	722	53.1486	722	4.49168	722	-11.8982	722	84.9081	722	-45.0577
			722.5	-79.807	722.5	-105.595	722.5	27.2216	722.5	-10.3756	722.5	53.0822	722.5	4.47787	722.5	-11.6695	722.5	84.893	722.5	-45.0681
			723	-79.8757	723	-105.921	723	27.0152	723	-10.6371	723	52.9062	723	4.33646	723	-12.0515	723	84.936	723	-45.0582
			723.5	-80.0934	723.5	-106.443	723.5	26.8498	723.5	-10.474	723.5	52.7425	723.5	4.33276	723.5	-12.0033	723.5	84.9456	723.5	-45.2413
			724	-80.0932	724	-106.318	724	26.8021	724	-10.6878	724	52.631	724	4.18845	724	-12.0464	724	84.7129	724	-45.2535
			724.5	-80.3523	724.5	-106.165	724.5	26.3459	724.5	-10.9298	724.5	52.4672	724.5	5.13608	724.5	-11.9825	724.5	84.6501	724.5	-45.3484
			725	-80.203	725	-106.425	725	26.2674	725	-10.7822	725	52.5988	725	4.18293	725	-12.1514	725	84.71	725	-45.4137
			725.5	-80.4571	725.5	-106.711	725.5	26.0985	725.5	-11.0879	725.5	52.5696	725.5	4.25314	725.5	-12.1386	725.5	84.3293	725.5	-45.4963
			726	-80.5479	726	-106.888	726	26.3219	726	-11.1687	726	52.6325	726	4.07695	726	-12.2993	726	84.575	726	-45.4813
			726.5	-80.8682	726.5	-106.9	726.5	25.7558	726.5	-11.2022	726.5	52.4347	726.5	3.98409	726.5	-12.2594	726.5	84.6196	726.5	-45.788
			727	-80.9516	727	-107.206	727	25.8439	727	-11.3033	727	52.5971	727	4.07144	727	-12.5372	727	84.3222	727	-45.7629
			727.5	-80.9341	727.5	-107.138	727.5	25.6928	727.5	-11.373	727.5	52.4317	727.5	3.89497	727.5	-12.3291	727.5	84.2532	727.5	-46.0286
			728	-81.1557	728	-107.37	728	25.557	728	-11.5768	728	52.1898	728	3.91503	728	-12.2647	728	84.2079	728	-46.0518
			728.5	-81.3446	728.5	-107.378	728.5	25.4692	728.5	-11.3788	728.5	52.1337	728.5	3.91541	728.5	-12.565	728.5	84.3605	728.5	-45.798
			729	-81.3841	729	-107.541	729	25.3862	729	-11.5435	729	52.0093	729	3.63979	729	-12.6338	729	84.2972	729	-45.9802
			729.5	-81.468	729.5	-107.902	729.5	25.4397	729.5	-11.5339	729.5	51.7067	729.5	3.84224	729.5	-12.7416	729.5	84.1191	729.5	-46.2191
			730	-81.4912	730	-107.951	730	25.2736	730	-11.5482	730	51.6436	730	3.71473	730	-12.8387	730	84.1416	730	-46.1876
			730.5	-81.7375	730.5	-107.836	730.5	25.0392	730.5	-11.8428	730.5	51.5074	730.5	3.57756	730.5	-13.0522	730.5	84.0336	730.5	-46.3649
			731	-81.9705	731	-108.039	731	25.2647	731	-11.8926	731	51.7121	731	3.47529	731	-12.9367	731	83.8051	731	-46.4365
			731.5	-82.0198	731.5	-108.064	731.5	24.9238	731.5	-11.9283	731.5	51.7862	731.5	3.16409	731.5	-13.0136	731.5	83.6603	731.5	-46.4804
			732	-82.179	732	-108.146	732	24.8383	732	-11.8431	732	51.36	732	3.31655	732	-13.1096	732	83.8011	732	-46.5603
			732.5	-82.1665	732.5	-108.762	732.5	24.8324	732.5	-12.3503	732.5	51.3682	732.5	3.31964	732.5	-12.9258	732.5	83.7297	732.5	-46.5693
			733	-82.4306	733	-108.618	733	24.5918	733	-11.9774	733	51.5055	733	3.34683	733	-13.2659	733	83.5283	733	-46.7127
			733.5	-82.5569	733.5	-108.662	733.5	24.4181	733.5	-12.2995	733.5	51.1205	733.5	3.17947	733.5	-13.2007	733.5	83.6	733.5	-46.5161
			734	-82.719	734	-108.658	734	24.4902	734	-12.528	734	50.7913	734	2.89293	734	-13.2878	734	83.4445	734	-46.7002
			734.5	-82.868	734.5	-109.005	734.5	24.3736	734.5	-12.3012	734.5	50.8181	734.5	3.07048	734.5	-13.2613	734.5	83.4235	734.5	-47.0202
			735	-83.0876	735	-108.996	735	24.0972	735	-12.3147	735	50.7612	735	2.97933	735	-13.1835	735	83.3002	735	-47.0205
			735.5	-82.9531	735.5	-108.749	735.5	23.8171	735.5	-12.5086	735.5	50.8198	735.5	3.17289	735.5	-13.4117	735.5	83.211	735.5	-47.0932
			736	-83.0813	736	-108.999	736	23.624	736	-12.7717	736	50.7722	736	3.06469	736	-13.4927	736	83.0497	736	-46.9983
			736.5	-83.1012	736.5	-109.382	736.5	23.7291	736.5	-12.4747	736.5	50.5277	736.5	2.75611	736.5	-13.6889	736.5	83.1232	736.5	-46.9623
			737	-83.0348	737	-109.594	737	23.4375	737	-12.813	737	50.3979	737	2.83653	737	-13.6562	737	82.9174	737	-46.8568
			737.5	-83.4841	737.5	-109.459	737.5	23.2742	737.5	-13.0552	737.5	50.372	737.5	2.84915	737.5	-13.6541	737.5	82.9219	737.5	-47.1519
			738	-83.7444	738	-109.571	738	23.2851	738	-12.9328	738	50.3403	738	2.52249	738	-13.8026	738	82.8475	738	-47.2408
			738.5	-83.6097	738.5	-109.899	738.5	23.3005	738.5	-13.0264	738.5	50.028	738.5	2.50806	738.5	-13.8432	738.5	82.8367	738.5	-47.1435
			739	-83.746	739	-110.027	739	22.8721	739	-13.054	739	50.0903	739	2.39319	739	-14.0002	739	82.7198	739	-47.4587
			739.5	-84.07	739.5	-110.064	739.5	22.6595	739.5	-13.5318	739.5	50.0937	739.5	2.06215	739.5	-14.0596	739.5	82.8819	739.5	-47.4442
			740	-84.1427	740	-110.117	740	22.3721	740	-13.2596	740	49.9184	740	2.30651	740	-14.2104	740	82.7748	740	-47.2704
			740.5	-83.9906	740.5	-110.066	740.5	22.5792	740.5	-13.6371	740.5	49.9625	740.5	2.12836	740.5	-14.1995	740.5	82.517	740.5	-47.2479
			741	-84.2526	741	-110.268	741	22.6313	741	-13.5023	741	49.7197	741	2.34983	741	-14.3754	741	82.3745	741	-47.4442
			741.5	-84.2975	741.5	-110.297	741.5	22.2533	741.5	-13.2363	741.5	49.7846	741.5	2.12205	741.5	-14.3163	741.5	82.1955	741.5	-47.621
			742	-84.2086	742	-110.474	742	21.915	742	-13.5763	742	49.7811	742	1.99013	742	-14.3591	742	82.1954	742	-47.6281
			742.5	-84.6954	742.5	-110.796	742.5	21.9059	742.5	-13.7205	742.5	49.8432	742.5	2.08181	742.5	-14.4017	742.5	82.3307	742.5	-47.6053
			743	-84.8316	743	-111.004	743	21.8157	743	-13.6518	743	49.5457	743	1.86157	743	-14.5566	743	82.2009	743	-47.6227
			743.5	-84.8082	743.5	-110.894	743.5	21.4502	743.5	-13.9972	743.5	49.2121	743.5	1.62419	743.5	-14.7008	743.5	82.0731	743.5	-47.891
			744	-84.9916	744	-111.225	744	21.4181	744	-13.7613	744	49.108	744	1.79634	744	-14.5286	744	81.917	744	-47.7403
			744.5	-85.4097	744.5	-111.1	744.5	21.609	744.5	-14.1944	744.5	49.0068	744.5	1.83669	744.5	-14.4674	744.5	82.1435	744.5	-47.8977
			745	-85.3426	745	-111.169	745	21.2844	745	-14.0402	745	48.7182	745	1.47901	745	-14.4902	745	82.1221	745	-47.7939
			745.5	-85.4354	745.5	-111.355	745.5	20.9605	745.5	-14.2358	745.5	49.0354	745.5	1.5076	745.5	-14.8125	745.5	82.0891	745.5	-47.7912
			746	-85.6317	746	-111.438	746	20.7983	746	-14.1942	746	48.9588	746	1.59913	746	-14.9992	746	82.1429	746	-47.715
			746.5	-85.7533	746.5	-111.797	746.5	21.0501	746.5	-14.342	746.5	48.7781	746.5	1.28323	746.5	-14.9128	746.5	82.0272	746.5	-47.8026
			747	-85.8859	747	-111.512	747	20.7349	747	-14.3438	747	48.6837	747	1.38127	747	-14.9547	747	81.5498	747	-47.7453
			747.5	-85.9022	747.5	-111.655	747.5	20.5254	747.5	-14.5631	747.5	48.7036	747.5	1.31991	747.5	-15.0208	747.5	81.5911	747.5	-47.9669
			748	-85.7703	748	-111.952	748	20.2978	748	-14.4411	748	48.5558	748	1.45189	748	-15.249	748	81.7394	748	-48.1297
			748.5	-85.8781	748.5	-111.759	748.5	20.3111	748.5	-14.4819	748.5	48.3565	748.5	1.22263	748.5	-15.1851	748.5	81.4811	748.5	-48.2384
			749	-86.2795	749	-112.107	749	20.1666	749	-14.5859	749	48.1931	749	1.29579	749	-15.1861	749	81.3581	749	-47.9822
			749.5	-86.5947	749.5	-112.327	749.5	19.9437	749.5	-14.7061	749.5	48.1205	749.5	1.13411	749.5	-15.3406	749.5	81.2833	749.5	-47.9388
			750	-86.5006	750	-112.131	750	19.6282	750	-14.9223	750	48.0888	750	1.12854	750	-15.4787	750	81.0484	750	-47.8416
			750.5	-86.1312	750.5	-111.966	750.5	19.5547	750.5	-14.9772	750.5	48.0956	750.5	0.865722	750.5	-15.3801	750.5	81.104	750.5	-48.1096
			751	-86.3903	751	-112.762	751	19.4675	751	-14.9725	751	47.9727	751	0.7448	751	-15.2754	751	80.9826	751	-48.0708
			751.5	-86.7404	751.5	-112.468	751.5	19.3604	751.5	-14.9313	751.5	47.7812	751.5	1.02227	751.5	-15.7607	751.5	81.0282	751.5	-48.2567
			752	-86.6018	752	-112.615	752	19.4332	752	-15.2906	752	47.8747	752	0.779998	752	-15.6254	752	81.0796	752	-48.1464
			752.5	-86.9558	752.5	-112.825	752.5	19.116	752.5	-14.9916	752.5	47.6116	752.5	0.93701	752.5	-15.6707	752.5	80.923	752.5	-48.3621
			753	-87.3363	753	-112.867	753	19.2362	753	-15.2287	753	47.5115	753	0.691399	753	-15.6955	753	80.7374	753	-48.4672
			753.5	-87.1979	753.5	-112.889	753.5	18.9688	753.5	-15.4474	753.5	47.3679	753.5	0.51797	753.5	-15.4229	753.5	80.8249	753.5	-48.1683
			754	-87.2247	754	-113.132	754	19.2631	754	-15.3484	754	47.2042	754	0.223642	754	-15.8815	754	80.7089	754	-48.2686
			754.5	-87.6129	754.5	-113.275	754.5	19.1556	754.5	-15.8913	754.5	47.4032	754.5	0.353938	754.5	-15.7859	754.5	80.7296	754.5	-48.7025
			755	-87.6891	755	-113.454	755	18.8961	755	-15.8657	755	47.0376	755	0.689724	755	-15.7781	755	80.4194	755	-48.6889
			755.5	-87.8934	755.5	-113.91	755.5	18.4061	755.5	-15.6617	755.5	47.3762	755.5	0.84229	755.5	-15.986	755.5	80.36	755.5	-48.593
			756	-88.0608	756	-113.987	756	18.4769	756	-15.4198	756	47.0813	756	0.558259	756	-16.191	756	80.3701	756	-48.736
			756.5	-87.8683	756.5	-113.611	756.5	18.2623	756.5	-15.9216	756.5	46.9804	756.5	0.372999	756.5	-15.9866	756.5	80.0859	756.5	-48.71
			757	-87.8471	757	-113.79	757	18.2701	757	-16.0525	757	46.8997	757	0.289193	757	-16.3189	757	80.2384	757	-48.7596
			757.5	-87.8576	757.5	-113.953	757.5	17.9619	757.5	-15.6971	757.5	46.8961	757.5	0.136508	757.5	-16.1178	757.5	80.2565	757.5	-48.5623
			758	-88.1372	758	-114.174	758	17.9726	758	-15.9094	758	46.8691	758	0.036584	758	-16.1649	758	80.0143	758	-48.6976
			758.5	-88.2838	758.5	-114.254	758.5	17.7379	758.5	-16.3662	758.5	46.87	758.5	-0.113123	758.5	-16.18	758.5	80.1068	758.5	-48.8992
			759	-88.349	759	-114.164	759	17.7187	759	-16.3781	759	46.6184	759	-0.171654	759	-15.9701	759	79.9445	759	-48.8087
			759.5	-88.8471	759.5	-114.358	759.5	17.636	759.5	-16.2292	759.5	46.4087	759.5	-0.005336	759.5	-16.1326	759.5	79.8412	759.5	-48.6284
			760	-88.343	760	-114.612	760	17.4151	760	-16.2782	760	46.6573	760	-0.221105	760	-16.5385	760	80.0881	760	-48.9936
			760.5	-88.6613	760.5	-114.32	760.5	17.4804	760.5	-16.5327	760.5	46.3346	760.5	0.082799	760.5	-16.3028	760.5	79.8584	760.5	-49.1142
			761	-88.7675	761	-114.71	761	17.3892	761	-16.5366	761	46.1884	761	-0.453202	761	-16.1708	761	79.58	761	-49.0424
			761.5	-88.9347	761.5	-114.827	761.5	16.8714	761.5	-16.5641	761.5	46.0567	761.5	-0.417868	761.5	-16.3495	761.5	79.4316	761.5	-48.9926
			762	-88.9305	762	-114.802	762	17.0445	762	-16.7557	762	46.231	762	-0.46033	762	-16.3283	762	79.3305	762	-49.1045
			762.5	-89.0216	762.5	-115.102	762.5	16.833	762.5	-16.7784	762.5	46.054	762.5	-0.699321	762.5	-16.2884	762.5	79.3552	762.5	-49.1313
			763	-89.4733	763	-115.266	763	15.794	763	-16.9755	763	45.9847	763	-0.500167	763	-16.4477	763	79.4305	763	-48.9735
			763.5	-89.6976	763.5	-115.293	763.5	15.3956	763.5	-17.0549	763.5	45.9777	763.5	-0.501756	763.5	-16.4882	763.5	79.3079	763.5	-49.2996
			764	-89.6548	764	-115.118	764	15.8886	764	-17.2054	764	45.8024	764	-0.748649	764	-16.4561	764	79.0806	764	-49.0198
			764.5	-89.7692	764.5	-115.298	764.5	16.2896	764.5	-17.2221	764.5	45.7198	764.5	-0.563721	764.5	-16.3589	764.5	78.9634	764.5	-48.9982
			765	-89.8487	765	-115.567	765	16.4843	765	-17.0807	765	45.491	765	-0.899309	765	-16.5057	765	79.0425	765	-49.5703
			765.5	-90.1755	765.5	-115.478	765.5	16.4175	765.5	-17.1555	765.5	45.3267	765.5	-0.92172	765.5	-16.4172	765.5	78.8086	765.5	-49.5433
			766	-90.095	766	-115.296	766	15.9559	766	-17.3406	766	45.359	766	-0.993176	766	-16.7467	766	78.7585	766	-49.3435
			766.5	-90.2339	766.5	-115.773	766.5	16.1131	766.5	-17.2832	766.5	45.1217	766.5	-0.877145	766.5	-16.552	766.5	78.7947	766.5	-49.4021
			767	-90.4337	767	-115.897	767	15.7956	767	-17.1975	767	45.1519	767	-0.866413	767	-16.7321	767	78.7204	767	-49.7467
			767.5	-90.5624	767.5	-116.157	767.5	15.524	767.5	-17.3991	767.5	44.8593	767.5	-0.861925	767.5	-16.605	767.5	78.8526	767.5	-49.6885
			768	-90.5273	768	-116.388	768	15.3578	768	-17.4354	768	44.7137	768	-0.973112	768	-16.786	768	78.8438	768	-49.5748
			768.5	-90.7871	768.5	-116.413	768.5	15.478	768.5	-17.5508	768.5	44.788	768.5	-1.30328	768.5	-16.5948	768.5	78.6133	768.5	-49.6477
			769	-90.6955	769	-116.376	769	15.3444	769	-17.4859	769	44.6946	769	-1.2442	769	-16.5669	769	78.7517	769	-49.9605
			769.5	-91.0105	769.5	-116.77	769.5	15.2279	769.5	-17.6709	769.5	44.7063	769.5	-1.03908	769.5	-16.5564	769.5	78.492	769.5	-49.9625
			770	-90.8705	770	-116.645	770	15.069	770	-17.7196	770	44.5757	770	-1.39469	770	-16.8997	770	78.3645	770	-49.987
			770.5	-91.0556	770.5	-117.054	770.5	14.9621	770.5	-17.9648	770.5	44.4437	770.5	-1.38489	770.5	-16.4929	770.5	78.4333	770.5	-50.0206
			771	-91.2337	771	-117.02	771	15.014	771	-17.8925	771	44.4968	771	-1.36198	771	-16.5896	771	78.4284	771	-49.9631
			771.5	-91.3945	771.5	-117.271	771.5	14.7828	771.5	-17.7727	771.5	44.4859	771.5	-1.44084	771.5	-16.4358	771.5	78.4363	771.5	-49.8835
			772	-91.6417	772	-117.392	772	14.7411	772	-17.962	772	44.3458	772	-1.78168	772	-16.7162	772	77.9514	772	-49.9091
			772.5	-91.5741	772.5	-117.155	772.5	14.6358	772.5	-18.0107	772.5	44.1125	772.5	-1.75324	772.5	-16.8651	772.5	77.8512	772.5	-50.1598
			773	-91.7618	773	-117.474	773	14.8529	773	-18.1101	773	44.0435	773	-1.84649	773	-16.9278	773	77.8689	773	-50.0307
			773.5	-91.7573	773.5	-117.344	773.5	14.3982	773.5	-18.3049	773.5	44.2171	773.5	-1.94723	773.5	-16.8065	773.5	78.8538	773.5	-50.2389
			774	-91.8798	774	-117.611	774	14.3658	774	-18.3831	774	43.9499	774	-2.02125	774	-16.8786	774	77.9092	774	-50.1764
			774.5	-92.3038	774.5	-117.763	774.5	14.2092	774.5	-18.4617	774.5	43.7553	774.5	-2.0217	774.5	-16.6204	774.5	77.7408	774.5	-50.3311
			775	-92.0634	775	-117.981	775	14.4584	775	-18.4957	775	43.7024	775	-1.63201	775	-16.5719	775	77.9978	775	-50.4075
			775.5	-92.1055	775.5	-118.041	775.5	14.2586	775.5	-18.8324	775.5	43.6772	775.5	-1.80466	775.5	-16.8846	775.5	77.5813	775.5	-50.5098
			776	-92.1901	776	-118.318	776	14.5214	776	-18.8397	776	43.5177	776	-2.03203	776	-17.1868	776	77.3903	776	-50.4486
			776.5	-92.5414	776.5	-118.245	776.5	14.1229	776.5	-18.9123	776.5	43.5418	776.5	-2.04884	776.5	-16.8082	776.5	77.5944	776.5	-50.5877
			777	-92.7936	777	-118.473	777	14.1323	777	-18.9792	777	43.639	777	-2.11727	777	-16.7357	777	77.1468	777	-50.6079
			777.5	-92.8342	777.5	-118.388	777.5	14.0218	777.5	-19.1033	777.5	43.2897	777.5	-2.34427	777.5	-16.7176	777.5	76.9514	777.5	-50.8079
			778	-93.0293	778	-118.655	778	14.0622	778	-18.9175	778	43.2342	778	-2.36224	778	-16.9072	778	77.32	778	-50.7406
			778.5	-93.0301	778.5	-118.727	778.5	13.8919	778.5	-18.7537	778.5	43.1473	778.5	-2.22481	778.5	-16.9652	778.5	77.1114	778.5	-50.7576
			779	-93.5552	779	-118.466	779	13.7904	779	-19.0496	779	43.1097	779	-2.47461	779	-17.0181	779	77.1006	779	-51.1026
			779.5	-93.0736	779.5	-118.607	779.5	14.0797	779.5	-19.0192	779.5	42.933	779.5	-2.59404	779.5	-16.9497	779.5	76.9739	779.5	-51.335
			780	-93.2494	780	-119.132	780	13.8172	780	-19.0003	780	42.7422	780	-2.53546	780	-17.0011	780	76.9391	780	-51.3885
			780.5	-93.6367	780.5	-119.018	780.5	13.7179	780.5	-19.3408	780.5	42.744	780.5	-2.54781	780.5	-17.3936	780.5	76.7404	780.5	-50.8807
			781	-93.5414	781	-119.097	781	13.5375	781	-19.2717	781	42.8787	781	-2.67234	781	-17.2208	781	76.7131	781	-51.2017
			781.5	-93.4966	781.5	-119.174	781.5	13.6448	781.5	-19.4279	781.5	42.5893	781.5	-2.85257	781.5	-17.1674	781.5	76.5735	781.5	-51.3132
			782	-93.6997	782	-119.609	782	13.3753	782	-19.4112	782	42.3364	782	-3.02664	782	-17.4648	782	76.2039	782	-51.1794
			782.5	-93.8503	782.5	-119.662	782.5	13.2631	782.5	-19.8139	782.5	42.2836	782.5	-2.89723	782.5	-17.118	782.5	76.2862	782.5	-51.5497
			783	-93.7073	783	-119.704	783	13.4207	783	-19.8283	783	42.3913	783	-2.82797	783	-17.5446	783	76.2897	783	-51.2983
			783.5	-94.1452	783.5	-119.57	783.5	13.4444	783.5	-19.8737	783.5	42.3126	783.5	-2.76826	783.5	-17.4259	783.5	76.1131	783.5	-51.6606
			784	-94.1964	784	-119.894	784	13.1454	784	-20.0762	784	41.8981	784	-2.87724	784	-17.4997	784	76.3187	784	-51.6492
			784.5	-94.3011	784.5	-119.58	784.5	12.9652	784.5	-19.959	784.5	41.8673	784.5	-3.05445	784.5	-17.6891	784.5	75.9716	784.5	-51.7441
			785	-94.2009	785	-119.829	785	12.9472	785	-19.835	785	41.8986	785	-3.1444	785	-17.7852	785	76.1519	785	-51.7105
			785.5	-94.5204	785.5	-120.056	785.5	12.9958	785.5	-19.9326	785.5	41.9498	785.5	-3.27635	785.5	-17.5537	785.5	76.0319	785.5	-51.8532
			786	-94.7365	786	-120.137	786	12.695	786	-20.1484	786	41.6982	786	-3.07956	786	-17.93	786	76.1064	786	-52.0214
			786.5	-94.7182	786.5	-120.534	786.5	12.4621	786.5	-20.2408	786.5	41.713	786.5	-3.08174	786.5	-17.9842	786.5	75.8234	786.5	-52.0512
			787	-94.8313	787	-120.438	787	12.3625	787	-20.0425	787	41.5889	787	-3.17088	787	-18.1153	787	75.5094	787	-52.1795
			787.5	-95.025	787.5	-120.47	787.5	12.6132	787.5	-20.4438	787.5	41.5887	787.5	-3.25178	787.5	-18.0651	787.5	75.643	787.5	-52.1543
			788	-95.3316	788	-120.482	788	12.475	788	-20.5476	788	41.4642	788	-3.23251	788	-18.0091	788	75.6231	788	-52.3983
			788.5	-95.2231	788.5	-120.731	788.5	12.3203	788.5	-20.2984	788.5	41.4434	788.5	-3.52114	788.5	-18.1872	788.5	75.3889	788.5	-52.6112
			789	-95.4464	789	-121.081	789	12.2882	789	-20.3743	789	41.1493	789	-3.47585	789	-18.2482	789	75.5174	789	-52.7128
			789.5	-95.4525	789.5	-121.044	789.5	11.9669	789.5	-20.358	789.5	41.1681	789.5	-3.59667	789.5	-18.2385	789.5	75.3828	789.5	-52.4923
			790	-95.4349	790	-121.356	790	11.9503	790	-20.5973	790	41.0185	790	-3.71062	790	-18.4471	790	75.5523	790	-52.5144
			790.5	-95.4432	790.5	-121.056	790.5	12.017	790.5	-20.693	790.5	40.8675	790.5	-3.37077	790.5	-18.6386	790.5	75.4391	790.5	-52.6585
			791	-96.1239	791	-121.487	791	11.9253	791	-20.8555	791	40.7319	791	-3.65564	791	-18.6449	791	75.1766	791	-53.2172
			791.5	-95.9076	791.5	-121.47	791.5	11.5228	791.5	-20.7922	791.5	40.7404	791.5	-3.80415	791.5	-18.6394	791.5	75.0634	791.5	-53.0455
			792	-95.7388	792	-121.244	792	11.7076	792	-20.5896	792	40.3663	792	-3.62958	792	-18.9816	792	75.0231	792	-53.2977
			792.5	-95.9437	792.5	-121.634	792.5	11.6235	792.5	-20.8771	792.5	40.3964	792.5	-3.73242	792.5	-18.9789	792.5	75.0631	792.5	-53.2749
			793	-96.5348	793	-121.427	793	11.2983	793	-20.8792	793	40.5208	793	-4.04923	793	-18.9988	793	75.058	793	-53.2972
			793.5	-96.5191	793.5	-121.585	793.5	11.1876	793.5	-20.9947	793.5	40.2301	793.5	-3.87484	793.5	-19.0574	793.5	74.8197	793.5	-53.4753
			794	-97.0958	794	-121.826	794	11.6441	794	-21.1208	794	40.3935	794	-4.36542	794	-18.9883	794	74.5264	794	-53.6865
			794.5	-96.7488	794.5	-121.674	794.5	11.3579	794.5	-21.0377	794.5	40.2539	794.5	-4.12876	794.5	-19.1171	794.5	74.6205	794.5	-53.4642
			795	-96.7703	795	-121.889	795	11.4386	795	-21.2428	795	40.3075	795	-4.21213	795	-19.3615	795	74.3583	795	-53.7943
			795.5	-96.5466	795.5	-122.263	795.5	10.9632	795.5	-21.4166	795.5	40.1984	795.5	-4.24809	795.5	-19.4	795.5	74.2397	795.5	-53.7813
			796	-96.6216	796	-122.182	796	11.048	796	-21.2648	796	40.0373	796	-4.38714	796	-19.2752	796	74.1141	796	-53.7779
			796.5	-96.9851	796.5	-122.244	796.5	10.9508	796.5	-21.3773	796.5	39.8126	796.5	-4.29008	796.5	-18.9993	796.5	74.4495	796.5	-53.9946
			797	-97.0451	797	-122.701	797	11.0622	797	-21.4675	797	39.6212	797	-4.55459	797	-19.3604	797	74.2946	797	-53.7959
			797.5	-97.1101	797.5	-122.609	797.5	10.6638	797.5	-21.7448	797.5	39.3056	797.5	-4.56804	797.5	-19.4125	797.5	74.1586	797.5	-53.8324
			798	-97.4527	798	-122.55	798	10.7459	798	-21.7285	798	39.4581	798	-4.48466	798	-19.4907	798	74.1679	798	-54.1558
			798.5	-97.3191	798.5	-122.508	798.5	10.8399	798.5	-21.5916	798.5	39.5836	798.5	-4.57911	798.5	-19.7125	798.5	74.0772	798.5	-54.2325
			799	-97.4873	799	-122.976	799	10.677	799	-21.7508	799	39.6534	799	-4.67792	799	-19.9036	799	73.8204	799	-54.5782
			799.5	-97.5368	799.5	-122.828	799.5	10.3923	799.5	-21.799	799.5	39.6389	799.5	-4.41642	799.5	-20.0153	799.5	73.8836	799.5	-54.5828
			800	-97.8907	800	-122.694	800	10.1662	800	-21.7981	800	39.206	800	-4.50465	800	-20.2322	800	74.0154	800	-54.3652
			800.5	-97.8991	800.5	-122.871	800.5	10.2796	800.5	-22.0502	800.5	39.3207	800.5	-4.50749	800.5	-20.0765	800.5	73.7091	800.5	-54.4594
			801	-98.4358	801	-123.222	801	10.3688	801	-22.1627	801	39.0678	801	-4.81664	801	-20.2848	801	73.3273	801	-54.6256
			801.5	-97.9128	801.5	-123.15	801.5	10.2236	801.5	-22.2522	801.5	39.0927	801.5	-5.02954	801.5	-20.2131	801.5	73.0999	801.5	-54.6333
			802	-98.1194	802	-123.38	802	10.4311	802	-22.1351	802	38.9602	802	-4.79008	802	-20.4153	802	73.2462	802	-54.797
			802.5	-98.6196	802.5	-123.618	802.5	10.2784	802.5	-22.4142	802.5	38.9323	802.5	-4.83818	802.5	-20.5036	802.5	73.3838	802.5	-54.8534
			803	-98.8132	803	-123.49	803	10.0619	803	-22.5376	803	38.8478	803	-4.78876	803	-20.3789	803	73.3114	803	-54.9954
			803.5	-98.441	803.5	-123.543	803.5	9.95463	803.5	-22.2673	803.5	38.6292	803.5	-4.99772	803.5	-20.2307	803.5	73.1404	803.5	-55.2815
			804	-98.5547	804	-123.805	804	10.0757	804	-22.4885	804	38.4906	804	-4.8064	804	-20.5215	804	73.0094	804	-55.3914
			804.5	-99.3851	804.5	-123.665	804.5	9.80602	804.5	-22.7337	804.5	38.3173	804.5	-4.89908	804.5	-20.4471	804.5	72.8999	804.5	-55.4092
			805	-99.1046	805	-123.961	805	9.67573	805	-22.9671	805	38.3933	805	-5.39853	805	-20.7804	805	72.8832	805	-55.3104
			805.5	-98.8615	805.5	-124.213	805.5	9.76008	805.5	-22.7929	805.5	38.2772	805.5	-5.17918	805.5	-20.7022	805.5	72.9907	805.5	-55.6547
			806	-98.8806	806	-124.148	806	9.63789	806	-22.8705	806	38.1258	806	-5.11749	806	-20.8443	806	72.5579	806	-55.3684
			806.5	-99.5631	806.5	-124.446	806.5	9.60021	806.5	-23.0149	806.5	38.3642	806.5	-5.27698	806.5	-20.94	806.5	72.6598	806.5	-55.6866
			807	-99.6962	807	-124.452	807	9.23414	807	-22.6399	807	38.0316	807	-5.10002	807	-20.8561	807	72.382	807	-55.5284
			807.5	-99.903	807.5	-124.335	807.5	9.38047	807.5	-22.723	807.5	37.8784	807.5	-5.26234	807.5	-20.5493	807.5	72.4037	807.5	-55.8537
			808	-99.4331	808	-124.68	808	9.23896	808	-23.0996	808	37.6834	808	-5.53636	808	-21.0967	808	72.4502	808	-55.9031
			808.5	-99.9595	808.5	-124.672	808.5	9.30467	808.5	-22.9243	808.5	37.7769	808.5	-5.31787	808.5	-21.2283	808.5	72.3118	808.5	-56.0423
			809	-100.005	809	-124.872	809	9.4828	809	-23.0915	809	37.6992	809	-5.67861	809	-21.2405	809	72.3591	809	-56.0705
			809.5	-100.371	809.5	-124.866	809.5	8.75164	809.5	-23.2233	809.5	37.5227	809.5	-5.75084	809.5	-21.2112	809.5	72.5244	809.5	-56.2605
			810	-100.309	810	-124.864	810	9.29699	810	-23.3475	810	37.4515	810	-5.7797	810	-21.4317	810	72.2375	810	-56.2043
			810.5	-100.416	810.5	-125.073	810.5	9.18584	810.5	-23.362	810.5	37.3259	810.5	-5.9455	810.5	-21.3039	810.5	72.0252	810.5	-56.2606
			811	-100.349	811	-125.112	811	9.15194	811	-23.3355	811	37.0694	811	-5.5633	811	-21.4109	811	72.1038	811	-56.6271
			811.5	-100.563	811.5	-125.395	811.5	8.65401	811.5	-23.5047	811.5	37.4242	811.5	-6.19085	811.5	-21.5698	811.5	71.7161	811.5	-56.3776
			812	-100.792	812	-125.42	812	8.48117	812	-23.5966	812	37.5152	812	-6.10561	812	-21.7654	812	71.6804	812	-56.4432
			812.5	-100.817	812.5	-125.48	812.5	8.46447	812.5	-23.6314	812.5	37.0881	812.5	-5.8346	812.5	-21.7941	812.5	71.8351	812.5	-56.7458
			813	-100.917	813	-125.43	813	8.33406	813	-23.4553	813	36.9783	813	-5.68992	813	-21.8817	813	71.7449	813	-56.8572
			813.5	-100.805	813.5	-125.786	813.5	8.3177	813.5	-23.8286	813.5	37.1141	813.5	-5.9095	813.5	-21.9876	813.5	71.6163	813.5	-56.8373
			814	-101.039	814	-125.906	814	8.30934	814	-23.9645	814	36.8399	814	-5.85265	814	-21.6374	814	71.7904	814	-57.32
			814.5	-101.377	814.5	-125.944	814.5	8.35242	814.5	-23.9193	814.5	36.5678	814.5	-5.70762	814.5	-21.5482	814.5	71.4688	814.5	-57.2012
			815	-101.429	815	-126.035	815	8.12988	815	-24.0733	815	36.6544	815	-6.16497	815	-21.9077	815	71.1196	815	-57.1459
			815.5	-101.749	815.5	-126.116	815.5	8.3381	815.5	-24.0185	815.5	36.5353	815.5	-5.78584	815.5	-21.6817	815.5	70.8275	815.5	-56.9941
			816	-101.816	816	-126.374	816	8.07364	816	-24.2192	816	36.2305	816	-5.87639	816	-22.0561	816	71.0254	816	-57.102
			816.5	-101.448	816.5	-126.167	816.5	7.93983	816.5	-24.1424	816.5	36.3829	816.5	-5.8992	816.5	-21.9371	816.5	71.0009	816.5	-57.0839
			817	-101.728	817	-126.559	817	7.78268	817	-24.0802	817	36.529	817	-6.29227	817	-22.2572	817	71.2033	817	-57.1799
			817.5	-102.177	817.5	-126.569	817.5	7.7338	817.5	-24.2631	817.5	36.5241	817.5	-5.94088	817.5	-22.0172	817.5	70.7009	817.5	-56.9934
			818	-102.224	818	-126.747	818	7.73117	818	-24.2601	818	36.1587	818	-6.17111	818	-22.2598	818	70.5224	818	-57.0908
			818.5	-102.203	818.5	-126.738	818.5	7.82603	818.5	-24.4622	818.5	35.955	818.5	-6.04999	818.5	-22.5489	818.5	70.3176	818.5	-57.466
			819	-101.968	819	-126.967	819	7.42478	819	-24.7018	819	35.9829	819	-5.97039	819	-22.5409	819	70.4293	819	-57.8551
			819.5	-102.286	819.5	-126.813	819.5	7.00549	819.5	-24.6295	819.5	35.8412	819.5	-5.98659	819.5	-22.5174	819.5	70.3831	819.5	-57.8498
			820	-102.737	820	-127.057	820	7.04107	820	-24.56	820	35.7714	820	-6.00031	820	-22.633	820	70.0956	820	-57.7146
			820.5	-102.6	820.5	-126.999	820.5	7.23166	820.5	-24.5791	820.5	35.5496	820.5	-6.3332	820.5	-22.727	820.5	69.8886	820.5	-57.9599
			821	-102.677	821	-127.15	821	7.19612	821	-24.6944	821	35.6509	821	-6.17304	821	-22.9036	821	70.0962	821	-58.0819
			821.5	-102.855	821.5	-127.172	821.5	7.02567	821.5	-24.6386	821.5	35.4372	821.5	-6.02586	821.5	-22.9498	821.5	69.8515	821.5	-57.9848
			822	-102.995	822	-127.006	822	6.90455	822	-25.1021	822	35.3362	822	-6.19681	822	-22.9805	822	69.6816	822	-58.2272
			822.5	-103.169	822.5	-127.217	822.5	6.788	822.5	-24.7802	822.5	35.3478	822.5	-6.20519	822.5	-22.9063	822.5	69.4504	822.5	-58.102
			823	-103.276	823	-127.37	823	6.75676	823	-24.8202	823	35.3926	823	-5.90943	823	-23.075	823	69.6639	823	-58.1963
			823.5	-103.444	823.5	-127.545	823.5	6.98773	823.5	-24.8353	823.5	35.2881	823.5	-5.98395	823.5	-22.8963	823.5	69.3462	823.5	-58.5069
			824	-103.322	824	-127.552	824	7.24704	824	-24.8652	824	35.133	824	-6.09086	824	-22.9347	824	69.1535	824	-58.6842
			824.5	-103.457	824.5	-127.59	824.5	6.19584	824.5	-25.148	824.5	34.9336	824.5	-6.04786	824.5	-22.7901	824.5	69.2177	824.5	-58.3748
			825	-103.55	825	-127.802	825	6.71488	825	-25.1868	825	34.9997	825	-5.88253	825	-23.3666	825	69.0258	825	-58.6284
			825.5	-103.284	825.5	-127.832	825.5	6.046	825.5	-25.2898	825.5	35.0749	825.5	-5.6602	825.5	-23.1321	825.5	68.5468	825.5	-58.6882
			826	-103.535	826	-128.074	826	6.61821	826	-25.4787	826	34.7999	826	-5.98169	826	-23.2232	826	68.6304	826	-58.7115
			826.5	-103.542	826.5	-128.019	826.5	6.50761	826.5	-25.7697	826.5	34.526	826.5	-5.79148	826.5	-23.3983	826.5	68.6313	826.5	-58.8555
			827	-103.83	827	-128.179	827	6.33109	827	-25.6037	827	34.7794	827	-5.74936	827	-23.7657	827	68.2714	827	-58.9275
			827.5	-104.306	827.5	-128.103	827.5	6.34773	827.5	-25.6325	827.5	34.7351	827.5	-6.10645	827.5	-23.4934	827.5	68.1917	827.5	-58.8999
			828	-104.098	828	-128.561	828	6.06561	828	-25.733	828	34.3444	828	-5.8736	828	-23.7267	828	68.3537	828	-59.1155
			828.5	-104.171	828.5	-128.453	828.5	6.00595	828.5	-25.7369	828.5	34.4647	828.5	-6.04729	828.5	-23.7202	828.5	67.9772	828.5	-59.1428
			829	-104.353	829	-128.426	829	5.69798	829	-25.9435	829	34.5483	829	-6.05428	829	-23.7304	829	67.9991	829	-59.2964
			829.5	-104.392	829.5	-128.515	829.5	5.62165	829.5	-26.149	829.5	34.3428	829.5	-6.02174	829.5	-23.7107	829.5	67.9457	829.5	-59.3245
			830	-104.525	830	-128.851	830	5.18783	830	-25.7569	830	34.0514	830	-6.43408	830	-23.8352	830	67.854	830	-59.5225
			830.5	-104.498	830.5	-128.867	830.5	4.88236	830.5	-25.9719	830.5	33.7769	830.5	-6.2576	830.5	-23.7422	830.5	67.671	830.5	-59.5288
			831	-104.691	831	-128.953	831	4.88308	831	-26.0482	831	33.7965	831	-6.03684	831	-23.8863	831	67.4582	831	-59.6329
			831.5	-104.835	831.5	-128.838	831.5	5.47648	831.5	-26.1122	831.5	33.7974	831.5	-6.27315	831.5	-23.9682	831.5	67.431	831.5	-59.9079
			832	-104.826	832	-129.169	832	5.51167	832	-26.3886	832	33.9087	832	-6.42606	832	-23.7947	832	67.2386	832	-59.7906
			832.5	-104.788	832.5	-129.07	832.5	4.58306	832.5	-26.2627	832.5	33.6806	832.5	-6.67815	832.5	-24.3342	832.5	67.0391	832.5	-59.7548
			833	-105.104	833	-128.787	833	4.5995	833	-26.5751	833	33.5336	833	-6.60665	833	-24.2813	833	66.9449	833	-59.9126
			833.5	-105.113	833.5	-129.195	833.5	4.24064	833.5	-26.4863	833.5	33.4394	833.5	-6.69702	833.5	-24.2578	833.5	66.7934	833.5	-59.8797
			834	-105.524	834	-129.575	834	4.4233	834	-26.6071	834	33.2936	834	-7.10225	834	-24.2757	834	66.4882	834	-59.839
			834.5	-105.674	834.5	-129.737	834.5	4.69897	834.5	-26.7025	834.5	33.2016	834.5	-7.1526	834.5	-23.9552	834.5	66.7866	834.5	-59.8809
			835	-105.599	835	-129.857	835	4.08303	835	-26.4165	835	33.3175	835	-6.81432	835	-24.3547	835	66.4061	835	-60.1193
			835.5	-105.805	835.5	-129.799	835.5	3.98282	835.5	-26.5581	835.5	33.0443	835.5	-6.94952	835.5	-24.5486	835.5	66.0187	835.5	-60.0794
			836	-105.671	836	-130.015	836	4.21242	836	-26.71	836	33.2096	836	-6.90955	836	-24.8775	836	66.0155	836	-59.9072
			836.5	-105.608	836.5	-130.11	836.5	4.2185	836.5	-26.8047	836.5	32.9841	836.5	-6.61896	836.5	-24.6037	836.5	66.1623	836.5	-60.0573
			837	-105.57	837	-130.128	837	3.64041	837	-26.7197	837	32.7583	837	-7.10022	837	-24.8798	837	66.1611	837	-60.0909
			837.5	-105.903	837.5	-130.199	837.5	3.96032	837.5	-26.8185	837.5	32.5944	837.5	-7.16741	837.5	-24.7581	837.5	65.7601	837.5	-60.0352
			838	-106.137	838	-130.208	838	3.47135	838	-26.8536	838	32.5759	838	-7.13692	838	-24.7144	838	67.0391	838	-59.9964
			838.5	-106.167	838.5	-130.455	838.5	2.97164	838.5	-27.1175	838.5	32.6806	838.5	-7.42436	838.5	-24.7549	838.5	65.4985	838.5	-60.3365
			839	-106.446	839	-130.65	839	2.84129	839	-27.2183	839	32.4243	839	-7.5922	839	-24.9476	839	65.4197	839	-60.4153
			839.5	-106.564	839.5	-130.741	839.5	3.02746	839.5	-27.3528	839.5	32.3315	839.5	-7.48271	839.5	-24.9528	839.5	65.388	839.5	-60.6824
			840	-106.524	840	-130.672	840	2.93472	840	-27.0874	840	32.2419	840	-7.62528	840	-24.9885	840	65.3657	840	-60.4672
			840.5	-106.501	840.5	-130.663	840.5	2.60844	840.5	-27.2269	840.5	32.6298	840.5	-7.46891	840.5	-25.1047	840.5	65.3483	840.5	-60.4536
			841	-106.74	841	-130.884	841	2.23648	841	-27.462	841	32.3191	841	-7.60084	841	-25.3081	841	65.1277	841	-60.6739
			841.5	-107.234	841.5	-130.807	841.5	2.37045	841.5	-27.6217	841.5	32.309	841.5	-7.56495	841.5	-25.1225	841.5	65.2605	841.5	-60.5931
			842	-107.069	842	-131.241	842	2.63211	842	-27.4916	842	31.8353	842	-7.9135	842	-25.3376	842	64.9974	842	-60.3757
			842.5	-107.181	842.5	-131.265	842.5	2.00426	842.5	-27.5355	842.5	31.9635	842.5	-8.10518	842.5	-25.2301	842.5	64.9492	842.5	-60.5567
			843	-107.388	843	-131.267	843	2.07319	843	-27.4186	843	32.2992	843	-7.97405	843	-25.4082	843	64.7766	843	-60.5465
			843.5	-107.216	843.5	-131.388	843.5	2.06885	843.5	-27.83	843.5	31.8704	843.5	-7.86649	843.5	-25.2051	843.5	64.8721	843.5	-60.691
			844	-107.341	844	-131.407	844	1.80785	844	-27.831	844	31.8061	844	-8.02243	844	-25.2822	844	64.7338	844	-60.7878
			844.5	-107.571	844.5	-131.359	844.5	1.52298	844.5	-28.0714	844.5	31.8626	844.5	-7.8988	844.5	-25.6413	844.5	64.8478	844.5	-60.903
			845	-107.723	845	-131.633	845	1.4936	845	-27.6125	845	31.8103	845	-8.23386	845	-25.518	845	64.7635	845	-60.6838
			845.5	-107.836	845.5	-131.532	845.5	1.56391	845.5	-27.9382	845.5	31.5241	845.5	-8.39601	845.5	-25.4545	845.5	64.4954	845.5	-60.6291
			846	-107.761	846	-131.546	846	1.45447	846	-27.6746	846	31.3712	846	-8.7013	846	-25.524	846	64.3423	846	-60.7946
			846.5	-107.765	846.5	-132.041	846.5	1.28776	846.5	-27.9996	846.5	31.3111	846.5	-8.60884	846.5	-25.8239	846.5	64.3212	846.5	-60.5031
			847	-108.055	847	-131.951	847	1.18001	847	-28.0667	847	31.5375	847	-8.57898	847	-25.6805	847	64.3178	847	-60.7365
			847.5	-108.212	847.5	-132.176	847.5	0.987582	847.5	-28.2792	847.5	31.4606	847.5	-8.69595	847.5	-25.5219	847.5	64.0356	847.5	-61.0875
			848	-108.219	848	-132.253	848	0.630122	848	-28.25	848	31.1026	848	-8.68381	848	-25.7623	848	64.392	848	-61.0866
			848.5	-108.415	848.5	-132.487	848.5	0.856004	848.5	-28.3833	848.5	30.988	848.5	-8.69905	848.5	-25.7997	848.5	64.1342	848.5	-60.9596
			849	-108.625	849	-132.339	849	0.753456	849	-28.5224	849	31.0412	849	-8.91215	849	-26.1171	849	63.8144	849	-60.8697
			849.5	-108.476	849.5	-132.485	849.5	0.684286	849.5	-28.3902	849.5	30.8774	849.5	-8.60404	849.5	-26.2338	849.5	64.1027	849.5	-60.7522
			850	-108.827	850	-132.633	850	0.513727	850	-28.6467	850	30.8155	850	-8.9552	850	-26.3364	850	63.7978	850	-61.0488
			850.5	-108.869	850.5	-132.889	850.5	0.015156	850.5	-28.9578	850.5	30.7839	850.5	-8.72457	850.5	-26.1859	850.5	63.7537	850.5	-61.3052
			851	-108.876	851	-132.964	851	0.004208	851	-28.6902	851	30.5532	851	-9.28408	851	-26.0289	851	63.7848	851	-60.7314
			851.5	-108.908	851.5	-133.125	851.5	0.040071	851.5	-28.463	851.5	30.2303	851.5	-9.25563	851.5	-26.2909	851.5	63.5149	851.5	-61.0474
			852	-109.066	852	-132.881	852	-0.135057	852	-28.6821	852	30.5819	852	-9.22069	852	-26.2853	852	63.3696	852	-61.141
			852.5	-109.173	852.5	-133.143	852.5	-0.186273	852.5	-28.955	852.5	30.3915	852.5	-9.12005	852.5	-26.2621	852.5	63.1432	852.5	-61.0597
			853	-109.148	853	-133.038	853	-0.203481	853	-28.6407	853	30.2149	853	-9.0082	853	-26.5694	853	63.479	853	-61.3206
			853.5	-109.502	853.5	-133.129	853.5	-0.335821	853.5	-28.6866	853.5	30.0952	853.5	-9.10034	853.5	-26.4189	853.5	63.4155	853.5	-61.1379
			854	-109.377	854	-133.462	854	-0.605609	854	-29.0743	854	30.1488	854	-9.33838	854	-26.6187	854	63.4084	854	-61.1113
			854.5	-109.686	854.5	-133.522	854.5	-0.720021	854.5	-29.0712	854.5	30.0336	854.5	-9.64355	854.5	-26.3287	854.5	63.4412	854.5	-61.1791
			855	-109.694	855	-133.558	855	-0.867673	855	-29.3447	855	29.9932	855	-9.59603	855	-26.5301	855	63.2375	855	-61.2687
			855.5	-109.836	855.5	-133.763	855.5	-1.19715	855.5	-29.3068	855.5	30.0027	855.5	-9.43754	855.5	-26.4285	855.5	63.1484	855.5	-61.2401
			856	-110.234	856	-133.573	856	-1.09518	856	-29.2276	856	29.7734	856	-9.57698	856	-26.7213	856	63.0414	856	-61.1308
			856.5	-110.094	856.5	-133.858	856.5	-1.07979	856.5	-29.2262	856.5	29.898	856.5	-9.70965	856.5	-26.5979	856.5	62.9661	856.5	-61.3856
			857	-110.299	857	-133.875	857	-1.14994	857	-29.4252	857	29.6067	857	-9.93397	857	-26.8915	857	62.8802	857	-61.6198
			857.5	-110.437	857.5	-134.01	857.5	-1.42823	857.5	-29.4875	857.5	29.5694	857.5	-9.91866	857.5	-27.0118	857.5	62.8354	857.5	-61.5232
			858	-110.44	858	-134.186	858	-1.57593	858	-29.6334	858	29.3048	858	-9.91553	858	-27.1914	858	63.1038	858	-61.6112
			858.5	-110.453	858.5	-134.157	858.5	-1.607	858.5	-29.6735	858.5	29.4873	858.5	-9.87452	858.5	-27.2357	858.5	62.7539	858.5	-61.5353
			859	-110.927	859	-134.037	859	-1.74222	859	-29.5619	859	29.3232	859	-9.85781	859	-27.3405	859	62.6082	859	-61.5961
			859.5	-110.863	859.5	-134.467	859.5	-1.93577	859.5	-29.8321	859.5	29.2707	859.5	-9.8103	859.5	-27.4523	859.5	62.843	859.5	-61.3724
			860	-110.759	860	-134.525	860	-1.83675	860	-29.9118	860	29.2329	860	-10.1374	860	-27.1516	860	62.587	860	-61.6951
			860.5	-111.259	860.5	-134.587	860.5	-1.76032	860.5	-29.9129	860.5	29.1273	860.5	-9.94865	860.5	-27.1267	860.5	62.3726	860.5	-61.647
			861	-111.38	861	-134.522	861	-2.30775	861	-29.7594	861	29.1056	861	-10.1287	861	-27.5384	861	62.4143	861	-61.8177
			861.5	-111.513	861.5	-134.738	861.5	-2.32292	861.5	-30.1299	861.5	28.8411	861.5	-10.1743	861.5	-27.4202	861.5	62.384	861.5	-61.7586
			862	-111.394	862	-134.964	862	-2.23625	862	-30.041	862	28.9999	862	-10.5039	862	-27.6446	862	62.6621	862	-61.9448
			862.5	-111.479	862.5	-134.821	862.5	-2.23806	862.5	-30.1389	862.5	28.8114	862.5	-10.2634	862.5	-27.5393	862.5	62.2667	862.5	-62.1634
			863	-111.929	863	-134.751	863	-2.70562	863	-30.0274	863	28.7132	863	-10.6842	863	-27.6064	863	62.2745	863	-62.1214
			863.5	-111.874	863.5	-135.377	863.5	-2.68917	863.5	-30.1992	863.5	28.3845	863.5	-10.4487	863.5	-27.3972	863.5	62.091	863.5	-61.7202
			864	-111.691	864	-135.292	864	-2.78867	864	-29.9249	864	28.4457	864	-10.3872	864	-27.8324	864	61.772	864	-61.6589
			864.5	-111.993	864.5	-135.52	864.5	-2.86429	864.5	-30.1423	864.5	28.1506	864.5	-10.6333	864.5	-27.734	864.5	61.8632	864.5	-61.7939
			865	-112.171	865	-135.666	865	-2.75133	865	-30.3892	865	28.0883	865	-10.6674	865	-27.7371	865	61.8173	865	-62.0032
			865.5	-112.2	865.5	-135.639	865.5	-2.92742	865.5	-30.5746	865.5	28.2988	865.5	-10.8191	865.5	-27.5849	865.5	61.5554	865.5	-62.1187
			866	-112.07	866	-135.643	866	-2.96006	866	-30.6511	866	28.0671	866	-10.7668	866	-27.9567	866	61.7917	866	-62.2437
			866.5	-112.154	866.5	-135.828	866.5	-3.18575	866.5	-30.8893	866.5	28.0838	866.5	-10.8772	866.5	-27.882	866.5	61.4656	866.5	-62.1858
			867	-112.584	867	-135.901	867	-3.21615	867	-30.8237	867	28.1026	867	-11.0046	867	-28.0622	867	61.5393	867	-62.3199
			867.5	-112.848	867.5	-135.715	867.5	-3.53812	867.5	-30.9384	867.5	28.1366	867.5	-10.9072	867.5	-28.0958	867.5	61.726	867.5	-62.2753
			868	-112.888	868	-136.083	868	-3.42197	868	-30.6313	868	27.8234	868	-11.0084	868	-28.1621	868	61.3692	868	-62.2932
			868.5	-112.817	868.5	-135.768	868.5	-4.04407	868.5	-30.9987	868.5	27.9356	868.5	-10.8505	868.5	-28.018	868.5	61.0167	868.5	-62.481
			869	-112.9	869	-136.142	869	-3.71239	869	-31.1834	869	27.8932	869	-10.8794	869	-28.3654	869	60.9119	869	-62.3717
			869.5	-113.086	869.5	-136.262	869.5	-3.64971	869.5	-30.9939	869.5	27.6264	869.5	-11.0307	869.5	-28.165	869.5	61.215	869.5	-62.0737
			870	-112.973	870	-136.451	870	-3.40201	870	-30.9608	870	27.5425	870	-11.3583	870	-28.3139	870	61.4475	870	-62.4042
			870.5	-113.377	870.5	-136.241	870.5	-3.87186	870.5	-31.096	870.5	27.5409	870.5	-11.0334	870.5	-28.5372	870.5	60.9913	870.5	-62.2112
			871	-113.334	871	-136.667	871	-4.30187	871	-31.0842	871	27.5879	871	-11.117	871	-28.6763	871	60.9711	871	-61.298
			871.5	-113.614	871.5	-136.751	871.5	-4.07871	871.5	-31.0714	871.5	27.2868	871.5	-11.1341	871.5	-28.5475	871.5	60.9266	871.5	-60.429
			872	-113.534	872	-136.881	872	-4.08617	872	-31.0186	872	27.1778	872	-11.5698	872	-28.6928	872	60.7043	872	-60.0365
			872.5	-113.938	872.5	-136.568	872.5	-4.12009	872.5	-31.3745	872.5	27.0524	872.5	-11.3398	872.5	-28.5701	872.5	60.8271	872.5	-60.0062
			873	-113.806	873	-137.129	873	-3.94584	873	-31.3422	873	27.085	873	-11.3846	873	-29.1264	873	60.579	873	-59.5369
			873.5	-114.046	873.5	-136.941	873.5	-4.41451	873.5	-31.5749	873.5	27.0645	873.5	-11.6084	873.5	-28.9055	873.5	60.6471	873.5	-59.4905
			874	-113.886	874	-137.004	874	-4.22809	874	-31.2522	874	26.9475	874	-11.7176	874	-28.8636	874	60.4307	874	-59.2105
			874.5	-113.935	874.5	-137.211	874.5	-4.13347	874.5	-31.2978	874.5	26.7703	874.5	-11.4932	874.5	-28.9347	874.5	60.5106	874.5	-59.2204
			875	-114.402	875	-137.313	875	-4.31716	875	-31.5742	875	26.7304	875	-11.6502	875	-29.239	875	60.5861	875	-59.2393
			875.5	-114.174	875.5	-137.284	875.5	-4.23299	875.5	-31.6106	875.5	26.4444	875.5	-12.0066	875.5	-28.8814	875.5	60.4131	875.5	-59.1778
			876	-114.597	876	-137.548	876	-4.47127	876	-31.722	876	26.6618	876	-11.9773	876	-29.181	876	60.4771	876	-59.5833
			876.5	-114.527	876.5	-137.882	876.5	-4.35581	876.5	-31.8473	876.5	26.5363	876.5	-11.8908	876.5	-29.2574	876.5	60.3766	876.5	-60.2186
			877	-114.859	877	-137.789	877	-4.061	877	-31.8529	877	26.3825	877	-12.2318	877	-29.2813	877	60.1465	877	-60.8521
			877.5	-115.236	877.5	-137.721	877.5	-4.60564	877.5	-32.0327	877.5	26.2867	877.5	-11.8379	877.5	-29.3207	877.5	60.0774	877.5	-61.157
			878	-114.838	878	-137.709	878	-4.78189	878	-32.3246	878	26.2647	878	-12.2898	878	-29.5151	878	59.9238	878	-61.4101
			878.5	-115.013	878.5	-137.719	878.5	-4.57857	878.5	-32.1841	878.5	26.5317	878.5	-12.1262	878.5	-29.4123	878.5	60.0804	878.5	-61.6739
			879	-115.17	879	-137.886			879	-32.3167	879	26.3561	879	-12.1197	879	-29.3631	879	59.6985	879	-62.0424
			879.5	-115.473	879.5	-138.158			879.5	-32.3638	879.5	26.4261	879.5	-12.3862	879.5	-29.1521	879.5	59.4038	879.5	-62.2959
			880	-115.563	880	-138.005			880	-32.4491	880	25.8974	880	-12.4562	880	-29.5024	880	59.4067	880	-62.6374
			880.5	-115.481	880.5	-138.075			880.5	-32.2656	880.5	25.9333	880.5	-12.5559	880.5	-29.6555	880.5	59.6727	880.5	-62.8016
			881	-115.735	881	-138.435			881	-32.4274	881	26.1017	881	-12.6439	881	-29.869	881	59.4797	881	-62.6519
			881.5	-115.987	881.5	-138.347			881.5	-32.6108	881.5	25.7473	881.5	-12.324	881.5	-29.8386	881.5	59.2295	881.5	-62.878
			882	-116.083	882	-138.428			882	-32.7815	882	25.9937	882	-12.35	882	-29.722	882	59.1864	882	-62.7533
			882.5	-115.833	882.5	-138.443			882.5	-32.5446	882.5	25.5999	882.5	-12.4692	882.5	-29.616	882.5	59.546	882.5	-62.8262
			883	-115.837	883	-138.817			883	-32.7195	883	25.605	883	-12.4749	883	-29.9054	883	59.047	883	-62.9627
			883.5	-116.048	883.5	-138.837			883.5	-32.8201	883.5	25.7957	883.5	-12.577	883.5	-29.8216	883.5	58.9962	883.5	-63.3964
			884	-115.961	884	-139.531			884	-32.9559	884	25.3362	884	-12.6282	884	-29.8003	884	59.1342	884	-63.3185
			884.5	-116.024	884.5	-139.063			884.5	-32.9884	884.5	25.0168	884.5	-12.5381	884.5	-29.8687	884.5	58.8542	884.5	-63.4157
			885	-116.243	885	-139.19			885	-32.9522	885	25.2558	885	-12.866	885	-30.2855	885	58.9355	885	-63.4495
			885.5	-116.251	885.5	-138.973			885.5	-32.7071	885.5	25.2714	885.5	-12.9894	885.5	-30.187	885.5	59.0278	885.5	-63.6392
			886	-116.611	886	-139.192			886	-32.9068	886	24.9593	886	-12.017	886	-30.4141	886	59.0745	886	-63.8803
			886.5	-116.836	886.5	-139.253			886.5	-33.0664	886.5	25.0302	886.5	-12.9029	886.5	-30.1674	886.5	58.8901	886.5	-63.9972
			887	-117.21	887	-139.503			887	-33.1826	887	24.7662	887	-13.0566	887	-30.1954	887	58.7754	887	-63.9775
			887.5	-116.989	887.5	-139.735			887.5	-33.0371	887.5	24.9574	887.5	-12.9474	887.5	-30.4728	887.5	58.6967	887.5	-64.0254
			888	-116.983	888	-139.674			888	-33.4773	888	24.8455	888	-13.0393	888	-30.5108	888	58.5238	888	-64.2587
			888.5	-117.3	888.5	-139.735			888.5	-33.5216	888.5	24.9838	888.5	-12.3074	888.5	-30.4187	888.5	58.1927	888.5	-64.0844
			889	-117.143	889	-139.619			889	-33.3893	889	24.9268	889	-13.3913	889	-30.6444	889	58.1661	889	-64.3004
			889.5	-117.473	889.5	-139.6			889.5	-33.5849	889.5	24.6988	889.5	-13.2399	889.5	-30.4379	889.5	58.3149	889.5	-64.3745
			890	-117.657	890	-139.919			890	-33.3767	890	24.7448	890	-13.3653	890	-30.555	890	58.223	890	-64.4036
			890.5	-117.5	890.5	-140.384			890.5	-33.4244	890.5	24.5366	890.5	-13.4145	890.5	-30.6752	890.5	58.192	890.5	-64.769
			891	-117.773	891	-140.017			891	-33.4485	891	24.7196	891	-13.4927	891	-30.8305	891	58.054	891	-64.7715
			891.5	-117.888	891.5	-140.131			891.5	-33.6829	891.5	24.6871	891.5	-13.518	891.5	-30.7953	891.5	58.028	891.5	-64.834
			892	-117.921	892	-140.253			892	-33.7132	892	24.6251	892	-13.2716	892	-31.0418	892	57.919	892	-64.9135
			892.5	-117.99	892.5	-140.286			892.5	-34.089	892.5	24.4877	892.5	-13.3611	892.5	-30.9739	892.5	58.0181	892.5	-65.0723
			893	-118.164	893	-140.398			893	-33.8265	893	24.346	893	-13.7824	893	-30.9644	893	57.8613	893	-65.1866
			893.5	-118.331	893.5	-140.498			893.5	-33.7705	893.5	24.4725	893.5	-13.6121	893.5	-30.9743	893.5	57.5259	893.5	-65.1997
			894	-118.608	894	-140.578			894	-34.0016	894	24.3023	894	-13.9643	894	-31.008	894	57.6302	894	-65.3496
			894.5	-118.699	894.5	-140.843			894.5	-34.3764	894.5	24.5283	894.5	-13.6759	894.5	-30.9896	894.5	57.4616	894.5	-65.2974
			895	-118.444	895	-140.568			895	-34.4925	895	24.3049	895	-13.9029	895	-31.4446	895	57.3949	895	-64.9312
			895.5	-118.776	895.5	-141.237			895.5	-34.1905	895.5	24.2651	895.5	-13.7758	895.5	-31.2149	895.5	57.4129	895.5	-65.5204
			896	-118.808	896	-140.946			896	-34.4485	896	24.1049	896	-13.818	896	-31.411	896	57.5564	896	-65.6769
			896.5	-118.796	896.5	-140.806			896.5	-34.3809	896.5	24.2062	896.5	-13.7774	896.5	-31.6285	896.5	57.5534	896.5	-65.4309
			897	-118.937	897	-141.151			897	-34.4247	897	23.9161	897	-13.9044	897	-31.8438	897	57.6112	897	-65.7921
			897.5	-120.395	897.5	-141.424			897.5	-34.5994	897.5	24.161	897.5	-13.8463	897.5	-31.2499	897.5	57.0737	897.5	-66.0983
			898	-119.312	898	-141.838			898	-34.6525	898	24.0966	898	-14.0924	898	-31.4503	898	57.015	898	-65.8585
			898.5	-119.451	898.5	-141.31			898.5	-34.7	898.5	24.3268	898.5	-13.9958	898.5	-31.5101	898.5	56.9558	898.5	-66.0488
			899	-119.515	899	-141.626			899	-34.5295	899	24.0522	899	-14.2787	899	-32.0323	899	56.8251	899	-66.0967
			899.5	-119.577	899.5	-141.41			899.5	-34.8545	899.5	23.8603	899.5	-14.203	899.5	-31.5168	899.5	56.9453	899.5	-66.161
			900	-119.763	900	-141.65			900	-34.6124	900	24.2718	900	-14.352	900	-32.0153	900	56.6126	900	-66.2177
			900.5	-119.884	900.5	-141.398			900.5	-34.9907	900.5	24.2187	900.5	-14.5767	900.5	-31.8983	900.5	56.673	900.5	-66.1399
			901	-121.046	901	-142.223			901	-35.0073	901	24.0694	901	-14.7465	901	-32.257	901	56.6815	901	-66.5752
			901.5	-121.158	901.5	-141.918			901.5	-34.5862	901.5	23.8448	901.5	-13.6756	901.5	-32.4428	901.5	56.5826	901.5	-66.6767
			902	-119.979	902	-142.032			902	-34.7474	902	23.5949	902	-14.5991	902	-32.485	902	56.2699	902	-66.345
			902.5	-121.414	902.5	-141.911			902.5	-34.9179	902.5	23.7841	902.5	-14.6578	902.5	-32.0557	902.5	56.3279	902.5	-66.3555
					903	-142.082			903	-34.9034	903	23.6141	903	-14.8461	903	-32.2064	903	56.3856	903	-66.6594
					903.5	-142.238			903.5	-35.4755	903.5	23.9183	903.5	-13.9332	903.5	-32.2452	903.5	56.0184	903.5	-66.794
					904	-142.325			904	-35.6011	904	23.8024	904	-14.921	904	-32.25	904	55.9972	904	-66.9116
					904.5	-142.367			904.5	-35.1734	904.5	23.6493	904.5	-14.9662	904.5	-31.9458	904.5	55.8684	904.5	-67.1283
					905	-142.291			905	-35.1867	905	23.8745	905	-13.7934	905	-32.4465	905	56.067	905	-67.2343
					905.5	-142.594			905.5	-35.5581	905.5	23.8798	905.5	-13.9096	905.5	-32.4419	905.5	56.2092	905.5	-66.9621
					906	-142.544			906	-35.322	906	23.6306	906	-14.3695	906	-32.5644	906	55.9398	906	-67.5538
					906.5	-142.707			906.5	-35.6955	906.5	23.8222	906.5	-14.1546	906.5	-32.3709	906.5	55.9885	906.5	-67.5574
					907	-142.876			907	-35.4764	907	23.5585	907	-13.9844	907	-32.731	907	55.7781	907	-67.4183
					907.5	-143.416			907.5	-35.9911	907.5	23.717	907.5	-14.1511	907.5	-32.7948	907.5	55.7506	907.5	-67.618
					908	-143.4			908	-35.9675	908	23.4286	908	-14.2203	908	-32.7534	908	55.8074	908	-67.4743
					908.5	-143.534			908.5	-36.0478	908.5	23.6614	908.5	-15.1449	908.5	-32.8776	908.5	55.3388	908.5	-67.7537
					909	-143.28			909	-35.8749	909	23.4138	909	-15.3436	909	-33.0824	909	55.2771	909	-67.8889
					909.5	-143.12			909.5	-35.9603	909.5	23.2792	909.5	-15.5874	909.5	-32.7953	909.5	55.5208	909.5	-67.6054
					910	-143.832			910	-35.9884	910	23.2779	910	-14.3762	910	-32.9569	910	55.2667	910	-68.006
					910.5	-144.046			910.5	-36.1438	910.5	23.1719	910.5	-15.369	910.5	-33.3401	910.5	55.2567	910.5	-67.996
					911	-143.929			911	-36.1519	911	23.2298	911	-15.5557	911	-33.1821	911	55.2697	911	-68.2786
					911.5	-144.221			911.5	-35.9074	911.5	22.9581	911.5	-15.673	911.5	-33.0299	911.5	55.1645	911.5	-68.2507
					912	-143.509			912	-36.2595	912	22.6504	912	-15.7163	912	-33.3977	912	54.9676	912	-68.2595
					912.5	-144.127			912.5	-36.3016	912.5	22.8554	912.5	-14.4009	912.5	-33.3831	912.5	54.9365	912.5	-68.4235
					913	-144.372			913	-36.486	913	22.8752	913	-14.5873	913	-33.6587	913	54.7377	913	-68.369
					913.5	-144.309			913.5	-36.2623	913.5	22.7387	913.5	-14.4947	913.5	-33.2113	913.5	54.4353	913.5	-68.0467
					914	-144.094			914	-36.2935	914	22.7491	914	-14.8995	914	-33.3184	914	54.5576	914	-68.2612
					914.5	-144.218			914.5	-36.521	914.5	22.7881	914.5	-14.8432	914.5	-33.7723	914.5	54.4494	914.5	-68.4578
					915	-144.106			915	-36.3873	915	22.5474	915	-15.0074	915	-33.7633	915	54.553	915	-68.6962
					915.5	-144.185			915.5	-36.3664	915.5	22.2164	915.5	-15.1276	915.5	-33.6015	915.5	54.2302	915.5	-68.6237
					916	-144.935			916	-36.426	916	22.3703	916	-15.2344	916	-33.8566	916	54.1359	916	-68.6345
					916.5	-144.662			916.5	-36.7383	916.5	22.2729	916.5	-16.0316	916.5	-33.9321	916.5	54.3785	916.5	-68.823
					917	-145.225			917	-36.9463	917	22.071	917	-15.3024	917	-33.8164	917	54.1538	917	-68.7697
					917.5	-144.611			917.5	-36.9168	917.5	22.0646	917.5	-16.1719	917.5	-33.6155	917.5	54.3196	917.5	-68.945
					918	-145.378			918	-36.6969	918	21.9988	918	-15.2798	918	-34.2382	918	54.239	918	-69.0772
					918.5	-145.527			918.5	-36.7851	918.5	22.0936	918.5	-15.3054	918.5	-33.9691	918.5	53.9347	918.5	-69.1986
					919	-145.79			919	-36.8818	919	21.7559	919	-15.4364	919	-34.1614	919	54.0895	919	-69.2748
					919.5	-145.153			919.5	-37.1157	919.5	21.6938	919.5	-15.3009	919.5	-33.8584	919.5	53.9719	919.5	-69.1208
					920	-145.192			920	-37.1601	920	21.606	920	-16.3727	920	-34.3124	920	53.6836	920	-69.0172
					920.5	-145.87			920.5	-37.0837	920.5	21.7652	920.5	-16.3288	920.5	-34.3739	920.5	53.7985	920.5	-69.5309
					921	-145.996			921	-37.3482	921	21.4514	921	-15.5313	921	-34.7013	921	53.6518	921	-69.4143
					921.5	-145.333			921.5	-37.5341	921.5	21.1816	921.5	-16.5783	921.5	-34.3179	921.5	53.7893	921.5	-69.4887
					922	-145.995			922	-37.3094	922	21.275	922	-15.5444	922	-34.4248	922	53.6522	922	-69.5762
					922.5	-145.332			922.5	-37.1933	922.5	21.2884	922.5	-16.5851	922.5	-34.2859	922.5	53.5236	922.5	-69.5482
					923	-146.176			923	-37.5444	923	21.1913	923	-16.6975	923	-34.5162	923	53.66	923	-69.7368
					923.5	-146.261			923.5	-37.7559	923.5	21.1342	923.5	-16.784	923.5	-34.2339	923.5	53.1738	923.5	-70.1283
					924	-146.469			924	-37.6257	924	21.0816	924	-17.0911	924	-34.3519	924	53.2061	924	-69.9582
					924.5	-146.262			924.5	-38.0302	924.5	20.8898	924.5	-15.9876	924.5	-34.482	924.5	53.2755	924.5	-69.7755
					925	-146.007			925	-37.9389	925	20.6827	925	-15.7936	925	-34.6198	925	53.2708	925	-69.9108
					925.5	-146.763			925.5	-37.7868	925.5	20.8781	925.5	-16.9373	925.5	-34.7653	925.5	53.1117	925.5	-69.9637
					926	-146.811			926	-37.8108	926	20.8477	926	-16.0087	926	-35.2504	926	52.9755	926	-70.124
					926.5	-146.574			926.5	-38.1389	926.5	20.7321	926.5	-16.3106	926.5	-34.8203	926.5	52.9723	926.5	-70.1411
					927	-146.792			927	-38.0673	927	20.455	927	-16.25	927	-35.0666	927	52.6162	927	-70.2267
					927.5	-146.932			927.5	-38.1582	927.5	20.4163	927.5	-16.3578	927.5	-35.129	927.5	52.6382	927.5	-70.1272
					928	-146.942			928	-37.9709	928	20.6037	928	-16.1233	928	-35.1469	928	52.419	928	-70.1755
					928.5	-147.29			928.5	-38.1647	928.5	20.1763	928.5	-16.1755	928.5	-35.0426	928.5	52.4329	928.5	-70.5113
					929	-147.124			929	-38.2385	929	19.9949	929	-16.1647	929	-35.5315	929	52.4604	929	-70.6144
					929.5	-147.196			929.5	-38.4162	929.5	19.996	929.5	-16.2326	929.5	-35.0949	929.5	52.3181	929.5	-70.4474
					930	-147.503			930	-38.4607	930	19.7767	930	-16.4281	930	-35.315	930	52.2382	930	-70.5549
					930.5	-147.142			930.5	-38.2188	930.5	19.7245	930.5	-16.5603	930.5	-35.5378	930.5	52.232	930.5	-70.7791
					931	-147.839			931	-38.0699	931	19.7989	931	-16.3826	931	-35.7235	931	52.1805	931	-70.5063
					931.5	-147.818			931.5	-38.2461	931.5	19.871	931.5	-16.471	931.5	-35.4733	931.5	52.1452	931.5	-70.7426
					932	-147.615			932	-38.4749	932	19.683	932	-16.435	932	-35.4641	932	51.8127	932	-70.8934
					932.5	-147.923			932.5	-38.5328	932.5	19.5442	932.5	-16.4065	932.5	-35.5674	932.5	51.8849	932.5	-70.7902
					933	-148.197			933	-38.6345	933	19.5966	933	-16.636	933	-35.755	933	52.0056	933	-70.9278
					933.5	-148.202			933.5	-38.6582	933.5	19.3547	933.5	-16.7985	933.5	-35.9047	933.5	51.6692	933.5	-70.8511
					934	-147.919			934	-38.8635	934	19.2228	934	-16.734	934	-35.7676	934	51.52	934	-71.0304
					934.5	-148.435			934.5	-38.875	934.5	19.1134	934.5	-16.7252	934.5	-35.7392	934.5	51.4374	934.5	-70.9171
					935	-148.41			935	-38.8079	935	19.165	935	-16.6096	935	-35.9567	935	51.2805	935	-71.1219
					935.5	-148.318			935.5	-38.8091	935.5	19.24	935.5	-16.942	935.5	-35.8497	935.5	51.1845	935.5	-71.351
					936	-148.509			936	-39.3108	936	18.9469	936	-17.065	936	-36.2876	936	51.3582	936	-71.4287
					936.5	-148.556			936.5	-39.4641	936.5	18.8452	936.5	-17.1834	936.5	-36.0789	936.5	51.2417	936.5	-71.3897
					937	-149.045			937	-39.0709	937	18.7302	937	-16.8281	937	-36.0391	937	51.1338	937	-71.2725
					937.5	-148.724			937.5	-39.1001	937.5	18.6713	937.5	-17.1661	937.5	-35.9488	937.5	51.1413	937.5	-71.5837
					938	-148.829			938	-39.1758	938	18.3605	938	-17.5256	938	-36.266	938	50.8058	938	-71.6981
					938.5	-149.096			938.5	-39.2412	938.5	18.6555	938.5	-17.1739	938.5	-36.1108	938.5	50.9872	938.5	-71.8332
					939	-149.226			939	-39.2118	939	18.7922	939	-16.9477	939	-36.2058	939	50.8394	939	-71.672
					939.5	-149.059			939.5	-39.3836	939.5	18.4897	939.5	-17.3877	939.5	-36.1732	939.5	51.0377	939.5	-71.9972
					940	-148.986			940	-39.2583	940	18.4163	940	-17.2616	940	-36.2733	940	50.5605	940	-71.8958
					940.5	-149.356			940.5	-39.6255	940.5	18.2577	940.5	-17.4208	940.5	-36.4486	940.5	50.4783	940.5	-72.119
					941	-149.608			941	-39.735	941	17.9779	941	-17.458	941	-36.4731	941	50.6934	941	-72.0376
					941.5	-149.665			941.5	-39.6177	941.5	17.7037	941.5	-17.6581	941.5	-36.4802	941.5	50.2696	941.5	-71.9512
					942	-149.587			942	-39.4911	942	17.8556	942	-17.4395	942	-36.6826	942	50.0686	942	-71.8153
					942.5	-149.884			942.5	-39.7684	942.5	18.0248	942.5	-17.4531	942.5	-36.6664	942.5	50.3033	942.5	-72.2046
					943	-149.798			943	-40.0984	943	18.0189	943	-17.6094	943	-36.8837	943	50.0681	943	-72.2899
					943.5	-149.857			943.5	-39.6671	943.5	17.8695	943.5	-17.4447	943.5	-36.5258	943.5	50.2434	943.5	-72.3214
					944	-150.04			944	-39.8122	944	17.7025	944	-17.496	944	-36.7746	944	49.7067	944	-72.6121
					944.5	-150.429			944.5	-39.8051	944.5	17.6705	944.5	-17.5287	944.5	-37.1092	944.5	49.7764	944.5	-72.4341
					945	-150.628			945	-39.9542	945	17.5203	945	-17.8742	945	-37.1501	945	49.9034	945	-72.4832
					945.5	-150.776			945.5	-40.3979	945.5	17.5541	945.5	-17.988	945.5	-37.0903	945.5	49.8612	945.5	-72.372
					946	-150.737			946	-40.381	946	17.3552	946	-18.164	946	-37.4073	946	49.8604	946	-72.5339
					946.5	-150.519			946.5	-40.0786	946.5	17.3551	946.5	-18.0304	946.5	-37.4807	946.5	49.6922	946.5	-72.6642
					947	-150.51			947	-40.3047	947	17.2919	947	-17.943	947	-37.4	947	49.6751	947	-72.531
					947.5	-150.666			947.5	-40.4813	947.5	17.3115	947.5	-17.8987	947.5	-37.3039	947.5	49.442	947.5	-72.5441
					948	-151.072			948	-40.359	948	17.0588	948	-18.1635	948	-37.6157	948	49.3908	948	-72.6288
					948.5	-150.913			948.5	-40.4355	948.5	16.9081	948.5	-18.1707	948.5	-37.3236	948.5	49.0818	948.5	-72.6867
					949	-151.048			949	-40.2361	949	17.0485	949	-18.2987	949	-37.2976	949	49.3951	949	-72.7089
					949.5	-151.212			949.5	-40.5011	949.5	16.8789	949.5	-18.1405	949.5	-37.5417	949.5	49.1614	949.5	-73.0082
					950	-151.579			950	-40.3733	950	16.8404	950	-18.1308	950	-37.6671	950	49.0953	950	-72.6275
					950.5	-151.522			950.5	-40.2378	950.5	16.6878	950.5	-18.3833	950.5	-37.5051	950.5	49.0594	950.5	-72.8018
					951	-151.547			951	-40.5984	951	16.8558	951	-18.3913	951	-37.8361	951	49.0182	951	-72.8641
					951.5	-151.43			951.5	-40.5811	951.5	16.7909	951.5	-18.5064	951.5	-37.5864	951.5	48.8287	951.5	-73.0398
					952	-151.829			952	-40.7176	952	16.5901	952	-18.4801	952	-37.7816	952	48.8228	952	-72.7924
					952.5	-151.818			952.5	-40.7896	952.5	16.7635	952.5	-18.418	952.5	-37.6182	952.5	48.7244	952.5	-73.0622
					953	-151.908			953	-40.8889	953	16.6774	953	-18.4784	953	-37.9869	953	48.6645	953	-73.0935
					953.5	-151.96			953.5	-40.9999	953.5	16.6954	953.5	-18.4403	953.5	-38.0831	953.5	48.3626	953.5	-73.0443
					954	-151.929			954	-41.2404	954	16.325	954	-18.7851	954	-38.0215	954	48.3806	954	-73.1079
					954.5	-152.131			954.5	-41.2276	954.5	16.3877	954.5	-18.7244	954.5	-37.8935	954.5	48.329	954.5	-73.0711
					955	-152.379			955	-41.1216	955	16.1274	955	-18.8724	955	-38.1196	955	48.1513	955	-72.7027
					955.5	-152.192			955.5	-41.312	955.5	16.2273	955.5	-18.7784	955.5	-37.8913	955.5	48.076	955.5	-72.9349
					956	-152.441			956	-41.2243	956	15.9675	956	-18.7133	956	-38.2861	956	48.2571	956	-73.1556
					956.5	-152.767			956.5	-41.2637	956.5	15.9797	956.5	-18.7933	956.5	-38.3801	956.5	48.1575	956.5	-72.8411
					957	-152.774			957	-41.0876	957	15.7244	957	-18.8553	957	-38.326	957	48.032	957	-73.0938
					957.5	-152.666			957.5	-41.3791	957.5	15.8806	957.5	-19.0216	957.5	-38.2133	957.5	47.7199	957.5	-73.456
					958	-152.85			958	-41.3669	958	15.8612	958	-19.91	958	-38.3335	958	47.8105	958	-73.057
					958.5	-152.939			958.5	-41.578	958.5	15.7704	958.5	-19.2325	958.5	-38.4466	958.5	47.9334	958.5	-73.0179
					959	-153.024			959	-41.6695	959	15.7515	959	-19.1004	959	-38.5228	959	47.7514	959	-73.1375
					959.5	-152.99			959.5	-41.5884	959.5	15.5443	959.5	-20.0614	959.5	-38.5925	959.5	47.4829	959.5	-73.4259
					960	-153.251			960	-41.7648	960	15.2625	960	-19.3199	960	-38.7604	960	47.4437	960	-73.4129
					960.5	-153.377			960.5	-42.0452	960.5	15.2368	960.5	-20.1807	960.5	-38.6995	960.5	47.3929	960.5	-73.2271
					961	-153.267			961	-41.9838	961	15.4462	961	-19.2334	961	-38.7245	961	47.3748	961	-73.2864
					961.5	-153.456			961.5	-42.0269	961.5	15.2985	961.5	-20.0076	961.5	-38.7277	961.5	47.4087	961.5	-73.4317
					962	-153.723			962	-41.828	962	15.2354	962	-19.2389	962	-38.9738	962	47.2615	962	-73.1372
					962.5	-154.193			962.5	-42.0112	962.5	14.9478	962.5	-20.0309	962.5	-38.7407	962.5	47.0108	962.5	-73.3239
					963	-154.071			963	-42.1942	963	15.2152	963	-19.6514	963	-39.0482	963	46.7192	963	-73.7017
					963.5	-153.826			963.5	-42.0114	963.5	15.1618	963.5	-19.59	963.5	-38.9471	963.5	46.9247	963.5	-73.5081
					964	-154.31			964	-41.9899	964	14.8779	964	-20.6828	964	-38.968	964	46.8038	964	-73.4009
					964.5	-154.369			964.5	-42.3284	964.5	14.639	964.5	-19.6609	964.5	-38.7347	964.5	46.4957	964.5	-73.704
					965	-154.328			965	-42.0739	965	14.6126	965	-19.4825	965	-39.0245	965	46.5579	965	-73.7974
					965.5	-154.22			965.5	-41.9448	965.5	14.715	965.5	-19.808	965.5	-39.3112	965.5	46.395	965.5	-73.6579
					966	-154.184			966	-42.3709	966	14.7027	966	-21.0357	966	-39.3936	966	46.2431	966	-73.7281
					966.5	-154.434			966.5	-42.6906	966.5	14.5049	966.5	-20.8499	966.5	-39.1555	966.5	46.3041	966.5	-73.7688
					967	-154.537			967	-42.6619	967	14.4755	967	-20.6682	967	-39.5172	967	46.2932	967	-73.7792
					967.5	-154.592			967.5	-42.4739	967.5	14.6747	967.5	-21.3129	967.5	-39.2512	967.5	46.0606	967.5	-73.6938
					968	-155.079			968	-42.7015	968	14.5692	968	-21.2813	968	-39.6101	968	45.8737	968	-74.0515
					968.5	-154.94			968.5	-42.7167	968.5	14.5761	968.5	-20.8432	968.5	-39.3268	968.5	45.915	968.5	-74.0178
					969	-155.041			969	-42.4733	969	14.3012	969	-21.0759	969	-39.6898	969	45.9548	969	-74.0787
					969.5	-155.13			969.5	-42.6901	969.5	14.1964	969.5	-20.0498	969.5	-39.354	969.5	45.8947	969.5	-73.8164
					970	-155.11			970	-42.8595	970	14.1421	970	-20.0327	970	-39.5331	970	45.5959	970	-74.1251
					970.5	-155.343			970.5	-42.9133	970.5	14.2692	970.5	-21.0597	970.5	-39.2666	970.5	45.5012	970.5	-73.78
					971	-155.439			971	-43.1245	971	13.9029	971	-21.0907	971	-39.5846	971	45.63	971	-74.111
					971.5	-155.541			971.5	-42.8617	971.5	14.1177	971.5	-20.4843	971.5	-39.3549	971.5	45.3629	971.5	-74.3559
					972	-155.871			972	-43.2248	972	13.9655	972	-21.5422	972	-39.4737	972	45.3451	972	-74.2614
					972.5	-155.977			972.5	-43.5276	972.5	13.8516	972.5	-21.2707	972.5	-39.5821	972.5	45.3955	972.5	-74.2423
					973	-156.083			973	-43.2297	973	13.9463	973	-20.3049	973	-39.6041	973	45.3546	973	-74.1276
					973.5	-155.996			973.5	-43.2077	973.5	13.9411	973.5	-21.1672	973.5	-39.5645	973.5	45.1787	973.5	-74.1044
					974	-156.243			974	-43.2218	974	13.6799	974	-21.373	974	-39.7791	974	44.9024	974	-74.2911
					974.5	-156.275			974.5	-43.2469	974.5	13.5779	974.5	-21.4392	974.5	-39.578	974.5	45.2167	974.5	-74.1456
					975	-156.092			975	-43.6119	975	13.6594	975	-21.4647	975	-39.8417	975	44.9236	975	-74.456
					975.5	-156.122			975.5	-43.39	975.5	13.299	975.5	-21.6743	975.5	-39.6139	975.5	44.6487	975.5	-74.5569
					976	-156.22			976	-43.4919	976	13.3167	976	-20.2088	976	-39.7948	976	44.5353	976	-74.2947
					976.5	-156.56			976.5	-43.5372	976.5	13.4189	976.5	-21.4401	976.5	-39.6398	976.5	44.5934	976.5	-74.6735
					977	-156.777			977	-43.5685	977	13.1551	977	-21.8103	977	-39.6733	977	44.0693
					977.5	-156.846			977.5	-43.9413	977.5	13.2776	977.5	-21.7463	977.5	-39.4706	977.5	44.4259
					978	-156.963			978	-43.6563	978	13.2688	978	-21.6693	978	-39.4383	978	44.3813
					978.5	-156.814			978.5	-43.7162	978.5	13.0717	978.5	-21.7294	978.5	-39.7809	978.5	44.2829
					979	-156.931			979	-43.8716	979	12.8559	979	-21.6654	979	-39.8876	979	44.1522
					979.5	-157.471			979.5	-44.1783	979.5	13.1412	979.5	-21.5593	979.5	-39.7261	979.5	44.0988
					980	-157.283			980	-44.1287	980	13.1927	980	-21.1275	980	-39.7429	980	43.7696
					980.5	-157.428			980.5	-44.1795	980.5	12.9353	980.5	-22.0042	980.5	-39.6121	980.5	43.8488
					981	-157.551			981	-44.2156	981	12.7944	981	-22.1335	981	-39.6103	981	43.6133
					981.5	-157.646			981.5	-44.2403	981.5	13.0589	981.5	-22.4441	981.5	-39.6814	981.5	43.4533
					982	-157.613			982	-44.0371	982	13.0036	982	-22.2536	982	-39.7904	982	43.3391
					982.5	-157.939			982.5	-44.3511	982.5	12.5778	982.5	-21.8039	982.5	-39.7938	982.5	43.2586
					983	-157.727			983	-44.4618	983	12.4301	983	-22.1058	983	-39.7463	983	43.1574
					983.5	-157.991			983.5	-44.4892	983.5	12.7161	983.5	-22.2718			983.5	42.8701
					984	-158.05			984	-44.2599	984	12.6387	984	-22.3226			984	43.1845
					984.5	-157.986			984.5	-44.3941	984.5	12.2874	984.5	-22.3119			984.5	42.8928
					985	-158.133			985	-44.5432	985	12.3584	985	-22.3786			985	42.6343
					985.5	-158.278			985.5	-44.8595	985.5	12.0529	985.5	-22.3438			985.5	42.4592
					986	-158.138			986	-44.7907	986	12.0511	986	-22.6379			986	42.1298
					986.5	-158.441			986.5	-44.6232	986.5	11.799	986.5	-22.3447			986.5	42.0404
					987	-158.636			987	-44.9797	987	11.8847	987	-22.2932			987	41.7635
					987.5	-158.618			987.5	-44.9473	987.5	11.9241	987.5	-22.4861			987.5	42.1664
					988	-158.581			988	-45.127	988	11.8741	988	-22.6135			988	41.8748
					988.5	-158.721			988.5	-45.1718	988.5	12.121	988.5	-22.7243			988.5	41.5337
					989	-159.033			989	-44.9316	989	11.9086	989	-22.4718			989	41.6241
					989.5	-159.15			989.5	-45.2227	989.5	11.6045	989.5	-22.5184			989.5	41.2011
					990	-158.743			990	-45.0735	990	11.55	990	-21.8694			990	40.9808
					990.5	-159.195			990.5	-45.1916	990.5	11.651	990.5	-22.739			990.5	40.7943
					991	-159.28			991	-45.2237	991	11.4269	991	-23.0052			991	40.7251
					991.5	-159.354			991.5	-45.3441	991.5	11.6159	991.5	-23.3056			991.5	40.8541
					992	-159.497			992	-45.3081	992	11.4955	992	-22.8868			992	40.5996
					992.5	-159.799			992.5	-45.3142	992.5	11.3424	992.5	-22.9328			992.5	40.4548
					993	-159.556			993	-45.4493	993	11.3707	993	-23.1861			993	40.3187
					993.5	-159.578			993.5	-45.4394	993.5	11.2855	993.5	-23.0669			993.5	40.1705
					994	-159.866			994	-45.5856	994	11.0984	994	-23.2851			994	40.2264
					994.5	-160.99			994.5	-45.5567	994.5	11.0443	994.5	-23.478			994.5	39.844
					995	-160.003			995	-45.4306	995	11.1173	995	-23.1489			995	39.8671
					995.5	-159.92			995.5	-45.3154	995.5	11.1028	995.5	-22.9497			995.5	39.7829
					996	-160.113			996	-45.4782	996	10.9604	996	-23.2099			996	39.5757
					996.5	-161.468			996.5	-45.3328	996.5	10.6894	996.5	-23.6233			996.5	39.6615
					997	-160.547			997	-45.6734	997	10.6284	997	-23.7265			997	39.2522
					997.5	-161.469			997.5	-45.8534	997.5	10.6849	997.5	-23.3161			997.5	39.0951
[truncated: 775 more rows]

## Sheet: PolyP-Lin forms curve data
component concentration (mM)				1		1		0		1		1		0		1
measured component				PolyP-Lin-45		PolyP-Lin-100		buffer control		PolyP-Lin-700		PolyP-Lin-700		buffer control		PolyP-Lin-100
independent repeat				1		1		1		1		2		2		2
X and Y labels			time(s)	signal(µRIU)	time(s)	signal(µRIU)	time(s)	signal(µRIU)	time(s)	signal(µRIU)	time(s)	signal(µRIU)	time(s)	signal(µRIU)	time(s)	signal(µRIU)
			0	0	0	0	0	0	0	0	0	0	0	0	0	0
			0.5	-0.52379	0.5	0.038919	0.5	-0.648452	0.5	-0.350372	0.5	-0.840389	0.5	0.278896	0.5	-0.456631
			1	-0.824774	1	-0.187572	1	-0.320542	1	-0.616056	1	-1.10384	1	-0.326448	1	-0.318377
			1.5	-0.731085	1.5	-0.623663	1.5	-0.303651	1.5	-0.029366	1.5	-1.24408	1.5	0.163606	1.5	-0.626799
			2	-0.752765	2	-0.489442	2	-0.277475	2	0.137685	2	-1.61234	2	0.064514	2	-0.880587
			2.5	-0.721343	2.5	-0.777195	2.5	-0.34822	2.5	-0.519114	2.5	-1.45652	2.5	-0.349845	2.5	-0.539875
			3	-0.895235	3	-0.704734	3	-0.386742	3	-0.741486	3	-1.29442	3	-0.741833	3	-0.61666
			3.5	-0.847879	3.5	-1.05164	3.5	-0.547627	3.5	-0.906379	3.5	-1.78345	3.5	-0.749202	3.5	-0.755093
			4	-1.05579	4	-1.02174	4	-1.0958	4	-0.967889	4	-1.85096	4	-0.850719	4	-0.634698
			4.5	-1.12124	4.5	-0.895528	4.5	-1.02516	4.5	-1.26443	4.5	-2.1979	4.5	-0.948112	4.5	-0.9874
			5	-0.847748	5	-1.20253	5	-0.935755	5	-1.50826	5	-2.48136	5	-0.590382	5	-1.14956
			5.5	-1.37703	5.5	-1.3325	5.5	-1.53021	5.5	-1.88341	5.5	-2.40766	5.5	-0.923354	5.5	-0.949625
			6	-1.40144	6	-1.40581	6	-1.37542	6	-2.10466	6	-2.57855	6	-1.0273	6	-1.29363
			6.5	-1.25376	6.5	-1.64602	6.5	-1.51855	6.5	-2.16696	6.5	-2.79551	6.5	-1.21599	6.5	-1.75904
			7	-1.49293	7	-1.59411	7	-1.80364	7	-2.51095	7	-2.52097	7	-0.627892	7	-1.14358
			7.5	-1.62157	7.5	-1.7347	7.5	-2.25846	7.5	-2.86653	7.5	-2.56822	7.5	-1.06396	7.5	-1.23173
			8	-1.58311	8	-1.67176	8	-2.49867	8	-3.03413	8	-2.79894	8	-1.25591	8	-1.69203
			8.5	-2.00943	8.5	-1.79831	8.5	-2.57051	8.5	-3.33235	8.5	-2.66912	8.5	-1.20969	8.5	-1.72475
			9	-1.7054	9	-1.85567	9	-2.68758	9	-3.95668	9	-3.04687	9	-1.10619	9	-1.70161
			9.5	-1.85005	9.5	-1.84385	9.5	-2.72269	9.5	-3.89266	9.5	-3.18385	9.5	-1.20275	9.5	-1.44421
			10	-2.06823	10	-1.8519	10	-2.62575	10	-4.24105	10	-3.1682	10	-1.50928	10	-1.6406
			10.5	-2.16997	10.5	-1.9685	10.5	-2.43649	10.5	-4.56866	10.5	-3.62802	10.5	-0.900626	10.5	-1.51117
			11	-2.12679	11	-1.92586	11	-2.16446	11	-4.79961	11	-3.35995	11	-1.04477	11	-1.84939
			11.5	-2.37639	11.5	-2.31958	11.5	-1.24235	11.5	-5.04438	11.5	-3.43412	11.5	-1.49937	11.5	-1.4616
			12	-2.46578	12	-2.14527	12	-0.955237	12	-5.07343	12	-3.55603	12	-1.52161	12	-1.73267
			12.5	-2.48623	12.5	-2.04694	12.5	-1.02847	12.5	-5.01278	12.5	-3.85812	12.5	-0.89177	12.5	-2.35351
			13	-2.42839	13	-2.30996	13	-1.4067	13	-5.06824	13	-3.69167	13	-0.90485	13	-2.0889
			13.5	-2.55724	13.5	-1.94895	13.5	-1.7402	13.5	-5.23337	13.5	-3.78778	13.5	-1.48193	13.5	-2.12862
			14	-2.90135	14	-2.0307	14	-1.567	14	-5.70714	14	-3.73076	14	-1.86049	14	-2.39517
			14.5	-2.76258	14.5	-2.38658	14.5	-1.67689	14.5	-5.89941	14.5	-4.08496	14.5	-1.49923	14.5	-2.26811
			15	-2.57673	15	-2.49118	15	-1.39459	15	-6.30997	15	-4.44334	15	-1.60996	15	-2.74243
			15.5	-3.00425	15.5	-2.70709	15.5	-1.48619	15.5	-6.10865	15.5	-4.14419	15.5	-1.29659	15.5	-2.56011
			16	-3.12735	16	-2.92519	16	-1.52772	16	-6.48742	16	-4.75504	16	-1.26561	16	-2.62036
			16.5	-3.03669	16.5	-3.03002	16.5	-1.44764	16.5	-6.67573	16.5	-4.43709	16.5	-1.5726	16.5	-2.5732
			17	-3.08759	17	-3.07719	17	-1.48406	17	-6.47884	17	-4.77403	17	-1.48083	17	-2.72018
			17.5	-3.17705	17.5	-3.00354	17.5	-1.27762	17.5	-6.83803	17.5	-5.10591	17.5	-1.80361	17.5	-2.97194
			18	-3.33532	18	-3.25232	18	-0.882125	18	-7.16229	18	-4.83049	18	-1.64486	18	-2.52268
			18.5	-3.67734	18.5	-3.34204	18.5	-0.712263	18.5	-7.28939	18.5	-4.74125	18.5	-1.98402	18.5	-2.57264
			19	-3.52906	19	-3.41582	19	-0.972816	19	-7.14282	19	-5.43373	19	-2.08268	19	-2.65973
			19.5	-3.59773	19.5	-3.70465	19.5	-0.602753	19.5	-7.23917	19.5	-5.31956	19.5	-2.44354	19.5	-2.99013
			20	-3.99793	20	-3.71037	20	-0.335237	20	-7.4786	20	-4.78465	20	-1.98765	20	-2.89102
			20.5	-3.91063	20.5	-3.666	20.5	-0.166812	20.5	-7.62581	20.5	-4.97379	20.5	-2.45561	20.5	-2.94423
			21	-3.70662	21	-3.79022	21	1.11505	21	-7.99374	21	-5.14473	21	-2.44104	21	-3.03756
			21.5	-3.76265	21.5	-4.16128	21.5	0.931622	21.5	-7.89454	21.5	-5.30539	21.5	-2.44487	21.5	-3.24802
			22	-4.11552	22	-4.12008	22	1.38759	22	-8.20614	22	-5.37739	22	-2.73797	22	-3.13487
			22.5	-4.40756	22.5	-4.32446	22.5	1.60336	22.5	-8.30174	22.5	-5.77032	22.5	-2.78839	22.5	-3.27991
			23	-4.71437	23	-4.64834	23	1.86101	23	-8.12384	23	-5.57596	23	-2.50322	23	-3.41579
			23.5	-4.49289	23.5	-4.54166	23.5	1.76834	23.5	-8.46512	23.5	-5.67472	23.5	-2.83824	23.5	-3.4757
			24	-4.92255	24	-5.00798	24	1.85492	24	-8.77987	24	-6.1102	24	-3.31463	24	-3.47571
			24.5	-4.68031	24.5	-5.25607	24.5	2.17387	24.5	-8.9247	24.5	-5.92077	24.5	-3.02768	24.5	-3.35519
			25	-4.84257	25	-5.27177	25	2.16232	25	-8.98182	25	-6.43013	25	-3.51124	25	-3.43813
			25.5	-4.88242	25.5	-5.47697	25.5	2.25777	25.5	-8.75614	25.5	-6.36714	25.5	-3.57937	25.5	-3.8624
			26	-5.20998	26	-5.14927	26	2.63734	26	-9.41547	26	-6.34374	26	-2.96871	26	-3.59264
			26.5	-5.07755	26.5	-5.39165	26.5	2.72415	26.5	-9.30271	26.5	-6.6616	26.5	-3.33649	26.5	-3.85736
			27	-4.92818	27	-5.73145	27	2.94865	27	-9.63054	27	-6.91433	27	-3.30044	27	-4.01197
			27.5	-5.40252	27.5	-6.04297	27.5	3.45923	27.5	-10.1899	27.5	-6.92012	27.5	-3.54452	27.5	-3.71794
			28	-5.2547	28	-6.18329	28	3.4854	28	-10.0717	28	-7.16773	28	-3.56446	28	-3.85383
			28.5	-5.59279	28.5	-5.92903	28.5	3.50383	28.5	-9.86056	28.5	-7.48958	28.5	-3.76186	28.5	-4.15189
			29	-5.57325	29	-6.21162	29	3.61419	29	-10.2704	29	-7.30231	29	-3.69679	29	-4.17166
			29.5	-5.47139	29.5	-6.39116	29.5	3.6529	29.5	-10.6154	29.5	-6.32368	29.5	-3.93903	29.5	-4.06145
			30	-5.96786	30	-6.62576	30	3.56198	30	-10.5746	30	-7.84074	30	-4.122	30	-4.27655
			30.5	-5.7715	30.5	-6.72145	30.5	3.43279	30.5	-10.7192	30.5	-7.96299	30.5	-4.08645	30.5	-4.53222
			31	-5.77712	31	-6.70476	31	3.19693	31	-11.0523	31	-7.71016	31	-4.06417	31	-4.35224
			31.5	-6.1873	31.5	-7.04348	31.5	2.80639	31.5	-10.941	31.5	-8.16531	31.5	-4.47606	31.5	-4.30802
			32	-6.42948	32	-7.16812	32	2.98419	32	-11.0705	32	-8.56261	32	-4.34531	32	-4.62154
			32.5	-6.30853	32.5	-7.32263	32.5	3.04508	32.5	-11.1588	32.5	-7.09842	32.5	-4.45373	32.5	-4.47612
			33	-6.62454	33	-7.53721	33	2.90774	33	-11.4021	33	-7.15821	33	-4.25179	33	-4.49281
			33.5	-6.90353	33.5	-7.70339	33.5	2.48722	33.5	-11.5917	33.5	-8.68093	33.5	-4.817	33.5	-4.58017
			34	-6.9098	34	-7.99945	34	1.95084	34	-11.5679	34	-9.06986	34	-4.54971	34	-4.55792
			34.5	-8.12555	34.5	-8.03693	34.5	1.55326	34.5	-11.9593	34.5	-8.46459	34.5	-4.48913	34.5	-4.72717
			35	-8.80386	35	-8.30007	35	1.16561	35	-12.0638	35	-8.08694	35	-4.74253	35	-4.86725
			35.5	-10.3705	35.5	-9.00521	35.5	0.452142	35.5	-12.0257	35.5	-9.9458	35.5	-4.6847	35.5	-4.997
			36	-11.9345	36	-9.80382	36	0.106056	36	-12.8032	36	-10.7669	36	-4.34625	36	-5.21021
			36.5	-13.784	36.5	-11.4902	36.5	-0.494355	36.5	-13.5557	36.5	-11.0676	36.5	-4.13931	36.5	-5.6611
			37	-15.7451	37	-13.2728	37	-1.08373	37	-14.7181	37	-12.3965	37	-3.5522	37	-6.60614
			37.5	-17.8338	37.5	-15.3241	37.5	-1.68463	37.5	-15.8805	37.5	-13.6539	37.5	-3.64541	37.5	-7.28291
			38	-19.4406	38	-17.6265	38	-1.76666	38	-17.1233	38	-15.0728	38	-3.52215	38	-8.66216
			38.5	-21.2879	38.5	-19.9071	38.5	-1.9467	38.5	-18.0442	38.5	-16.2435	38.5	-3.33636	38.5	-9.2705
			39	-22.8784	39	-22.2323	39	-2.22511	39	-18.4649	39	-17.6852	39	-2.75134	39	-10.5992
			39.5	-24.5512	39.5	-24.3774	39.5	-2.60883	39.5	-19.3735	39.5	-18.7652	39.5	-2.91438	39.5	-11.9797
			40	-25.8253	40	-26.2787	40	-2.91319	40	-20.3001	40	-20.2183	40	-2.71561	40	-13.0933
			40.5	-26.9768	40.5	-28.1005	40.5	-2.74105	40.5	-21.0009	40.5	-21.2999	40.5	-2.46098	40.5	-14.5104
			41	-28.3355	41	-29.8761	41	-3.24451	41	-21.6573	41	-22.3812	41	-2.51094	41	-15.585
			41.5	-29.7368	41.5	-31.114	41.5	-3.61296	41.5	-22.3204	41.5	-23.1576	41.5	-2.18008	41.5	-16.9219
			42	-31.0187	42	-32.4387	42	-3.15676	42	-22.7138	42	-23.869	42	-1.84165	42	-17.9335
			42.5	-32.4033	42.5	-34.1945	42.5	-2.96165	42.5	-23.4215	42.5	-24.8718	42.5	-1.78273	42.5	-19.0584
			43	-33.4395	43	-35.3614	43	-3.09941	43	-24.169	43	-26.0429	43	-1.94128	43	-19.9358
			43.5	-34.5666	43.5	-36.5075	43.5	-2.95794	43.5	-24.5668	43.5	-26.6772	43.5	-2.0258	43.5	-21.1846
			44	-35.5855	44	-37.6836	44	-2.85544	44	-25.04	44	-27.3931	44	-1.5588	44	-22.0639
			44.5	-36.6745	44.5	-39.1508	44.5	-2.5162	44.5	-25.4813	44.5	-28.6085	44.5	-1.70438	44.5	-23.2589
			45	-37.6017	45	-40.376	45	-1.90185	45	-26.1181	45	-29.3129	45	-1.37058	45	-24.2355
			45.5	-38.8303	45.5	-41.5379	45.5	-1.88424	45.5	-26.5035	45.5	-30.0516	45.5	-1.44913	45.5	-25.1647
			46	-39.7598	46	-42.5721	46	-1.68259	46	-26.8745	46	-30.8305	46	-1.46303	46	-26.6394
			46.5	-40.5982	46.5	-43.7771	46.5	-1.69206	46.5	-27.3896	46.5	-31.4475	46.5	-1.32879	46.5	-26.9873
			47	-41.464	47	-44.7901	47	-1.23468	47	-27.853	47	-32.28	47	-0.934088	47	-27.9226
			47.5	-42.8382	47.5	-46.1282	47.5	-0.620389	47.5	-28.4419	47.5	-33.0175	47.5	-0.689458	47.5	-28.9894
			48	-43.7958	48	-47.1339	48	0.2789	48	-28.7475	48	-33.6705	48	-0.735571	48	-29.8099
			48.5	-44.7615	48.5	-48.3225	48.5	1.35484	48.5	-29.3678	48.5	-34.2307	48.5	-0.306509	48.5	-30.7301
			49	-46.1349	49	-49.4696	49	1.88978	49	-29.5953	49	-34.8332	49	-0.479426	49	-31.7003
			49.5	-46.9519	49.5	-50.8524	49.5	2.64403	49.5	-29.8732	49.5	-35.1961	49.5	-0.017469	49.5	-32.9479
			50	-48.1335	50	-51.3364	50	3.49414	50	-30.1706	50	-35.8655	50	0.065243	50	-33.395
			50.5	-49.5061	50.5	-52.4797	50.5	4.05793	50.5	-30.4513	50.5	-36.7114	50.5	0.89176	50.5	-34.6194
			51	-50.6877	51	-53.5439	51	4.71302	51	-31.0225	51	-37.3383	51	1.17284	51	-35.2345
			51.5	-52.863	51.5	-54.4878	51.5	5.39482	51.5	-31.2967	51.5	-38.0694	51.5	1.5542	51.5	-36.3321
			52	-53.9771	52	-55.7574	52	5.84908	52	-31.6146	52	-38.5952	52	2.27788	52	-37.0265
			52.5	-55.1347	52.5	-56.978	52.5	6.71186	52.5	-31.8093	52.5	-39.2348	52.5	2.83086	52.5	-37.9213
			53	-56.3682	53	-57.9732	53	7.57533	53	-32.0685	53	-39.5184	53	3.96691	53	-38.8167
			53.5	-56.864	53.5	-59.1251	53.5	8.41872	53.5	-32.0777	53.5	-40.4034	53.5	4.77365	53.5	-39.294
			54	-57.3226	54	-60.2625	54	9.25822	54	-32.2533	54	-40.6915	54	6.35624	54	-40.4415
			54.5	-57.9365	54.5	-61.4019	54.5	9.80871	54.5	-32.1739	54.5	-40.8218	54.5	7.62099	54.5	-40.9129
			55	-58.7799	55	-62.2615	55	10.8856	55	-31.9586	55	-41.1099	55	9.37431	55	-41.9512
			55.5	-59.827	55.5	-63.344	55.5	11.4682	55.5	-31.9391	55.5	-41.3022	55.5	11.4689	55.5	-42.562
			56	-60.9383	56	-64.4575	56	12.4986	56	-31.7247	56	-40.8461	56	13.6705	56	-43.184
			56.5	-61.8499	56.5	-65.8222	56.5	14.1275	56.5	-31.1525	56.5	-40.7635	56.5	16.2514	56.5	-43.6369
			57	-62.9926	57	-66.7451	57	15.2328	57	-30.9601	57	-40.7791	57	19.0958	57	-43.6132
			57.5	-63.5753	57.5	-67.9556	57.5	16.5859	57.5	-30.4652	57.5	-40.2425	57.5	22.5923	57.5	-43.8336
			58	-64.6659	58	-69.1062	58	18.2349	58	-29.7504	58	-39.8035	58	25.9538	58	-44.3614
			58.5	-65.9075	58.5	-70.2235	58.5	20.1104	58.5	-28.8179	58.5	-39.4034	58.5	29.1776	58.5	-44.5058
			59	-67.9625	59	-71.7326	59	21.991	59	-27.6261	59	-39.2559	59	33.1408	59	-44.2531
			59.5	-70.1117	59.5	-72.558	59.5	24.1681	59.5	-26.8896	59.5	-38.3714	59.5	37.2774	59.5	-44.0279
			60	-71.9086	60	-74.5074	60	26.6376	60	-26.2254	60	-37.3759	60	41.5272	60	-43.5547
			60.5	-73.8447	60.5	-75.6573	60.5	29.5593	60.5	-24.9707	60.5	-36.8263	60.5	46.0383	60.5	-43.3675
			61	-75.3998	61	-76.7718	61	32.5092	61	-23.6804	61	-35.8724	61	50.7315	61	-42.9095
			61.5	-77.2631	61.5	-78.2072	61.5	35.5225	61.5	-22.5149	61.5	-35.1951	61.5	55.0091	61.5	-41.9737
			62	-79.1589	62	-79.4857	62	39.3865	62	-21.1896	62	-34.3281	62	59.2336	62	-40.6615
			62.5	-81.0874	62.5	-81.0337	62.5	43.2891	62.5	-20.044	62.5	-33.8217	62.5	63.605	62.5	-39.4094
			63	-83.0634	63	-82.6297	63	47.1697	63	-19.1991	63	-33.0307	63	66.9971	63	-38.3429
			63.5	-84.7953	63.5	-84.3988	63.5	50.8841	63.5	-18.2534	63.5	-32.4001	63.5	70.3929	63.5	-36.5931
			64	-86.5588	64	-86.2794	64	55.049	64	-17.1525	64	-32.055	64	73.6703	64	-35.0429
			64.5	-88.5279	64.5	-88.2258	64.5	59.7074	64.5	-16.6592	64.5	-31.7107	64.5	76.1346	64.5	-33.175
			65	-90.6557	65	-89.8568	65	64.0068	65	-16.0403	65	-31.756	65	77.9192	65	-30.9755
			65.5	-92.7618	65.5	-91.7359	65.5	68.501	65.5	-15.7866	65.5	-32.2601	65.5	79.8211	65.5	-28.9573
			66	-94.8166	66	-92.9522	66	72.6911	66	-15.9526	66	-32.0463	66	80.4681	66	-26.7758
			66.5	-96.8751	66.5	-94.4074	66.5	76.7854	66.5	-16.2075	66.5	-32.3081	66.5	80.7404	66.5	-25.3944
			67	-99.0871	67	-96.0974	67	80.577	67	-16.0038	67	-32.9635	67	80.2305	67	-23.5086
			67.5	-100.947	67.5	-96.6254	67.5	83.6365	67.5	-16.4863	67.5	-33.6659	67.5	79.4311	67.5	-22.5086
			68	-103.164	68	-97.6719	68	87.0403	68	-17.2588	68	-34.9894	68	78.3176	68	-21.5474
			68.5	-105.212	68.5	-98.7383	68.5	90.3572	68.5	-17.5639	68.5	-36.0772	68.5	76.1351	68.5	-20.616
			69	-106.934	69	-99.3455	69	92.9518	69	-18.2867	69	-37.2662	69	73.6215	69	-20.4046
			69.5	-108.309	69.5	-99.8731	69.5	95.4771	69.5	-19.4628	69.5	-38.5185	69.5	71.3169	69.5	-20.5278
			70	-110.529	70	-100.554	70	98.0388	70	-20.6646	70	-39.9734	70	68.4491	70	-21.0404
			70.5	-112.69	70.5	-101.147	70.5	99.8533	70.5	-21.9962	70.5	-41.8841	70.5	64.7991	70.5	-21.8272
			71	-114.04	71	-101.595	71	101.962	71	-23.1879	71	-43.7459	71	61.7828	71	-23.0531
			71.5	-115.995	71.5	-101.906	71.5	103.226	71.5	-24.4669	71.5	-46.1369	71.5	58.3529	71.5	-24.7803
			72	-118.178	72	-102.515	72	104.459	72	-25.6554	72	-48.3629	72	54.6783	72	-26.2667
			72.5	-120.046	72.5	-102.645	72.5	106.144	72.5	-26.9839	72.5	-50.571	72.5	51.5702	72.5	-28.8825
			73	-122.085	73	-103.276	73	106.831	73	-28.2886	73	-52.7916	73	47.7493	73	-30.9776
			73.5	-123.979	73.5	-104.013	73.5	107.11	73.5	-29.7678	73.5	-55.0909	73.5	44.4591	73.5	-33.1881
			74	-125.6	74	-104.578	74	107.491	74	-31.1855	74	-57.3157	74	40.5457	74	-35.831
			74.5	-127.232	74.5	-105.385	74.5	107.609	74.5	-32.3852	74.5	-59.6309	74.5	37.072	74.5	-38.7055
			75	-129.176	75	-106.1	75	107.614	75	-33.6104	75	-62.4757	75	33.9646	75	-41.6166
			75.5	-130.599	75.5	-107.06	75.5	107.668	75.5	-34.9545	75.5	-64.6064	75.5	30.6498	75.5	-44.0944
			76	-132.403	76	-107.819	76	107.923	76	-36.2821	76	-66.9806	76	28.2638	76	-47.2924
			76.5	-133.672	76.5	-109.03	76.5	107.539	76.5	-37.4625	76.5	-69.4666	76.5	25.707	76.5	-50.0114
			77	-135.177	77	-109.907	77	107.371	77	-38.5578	77	-71.3976	77	24.3313	77	-53.1364
			77.5	-136.508	77.5	-111.712	77.5	106.91	77.5	-39.6901	77.5	-73.8343	77.5	21.6257	77.5	-55.8896
			78	-137.577	78	-112.657	78	106.782	78	-40.8078	78	-76.0149	78	19.43	78	-58.4255
			78.5	-138.921	78.5	-114.328	78.5	106.925	78.5	-41.7014	78.5	-78.0127	78.5	17.3899	78.5	-61.3836
			79	-140.143	79	-115.422	79	106.781	79	-42.7941	79	-80.4811	79	15.8403	79	-64.2556
			79.5	-141.309	79.5	-116.959	79.5	106.41	79.5	-43.5571	79.5	-82.4072	79.5	14.49	79.5	-66.7781
			80	-142.688	80	-118.496	80	106.177	80	-44.1822	80	-84.8417	80	13.1059	80	-69.3163
			80.5	-144.143	80.5	-120.49	80.5	105.72	80.5	-45.0651	80.5	-86.8768	80.5	11.6993	80.5	-71.8555
			81	-145.204	81	-121.794	81	105.672	81	-45.723	81	-88.6819	81	10.4414	81	-74.4932
			81.5	-146.527	81.5	-123.195	81.5	105.078	81.5	-46.2327	81.5	-90.8891	81.5	9.61645	81.5	-77.0036
			82	-147.664	82	-125.197	82	104.926	82	-46.9578	82	-93.1103	82	8.78562	82	-79.1671
			82.5	-148.584	82.5	-127.143	82.5	105.235	82.5	-47.5518	82.5	-95.0893	82.5	7.9652	82.5	-81.2935
			83	-150.033	83	-128.765	83	104.927	83	-47.9636	83	-97.9273	83	7.13607	83	-83.6231
			83.5	-151.283	83.5	-130.629	83.5	104.006	83.5	-48.5894	83.5	-100.023	83.5	6.66216	83.5	-85.6965
			84	-152.592	84	-132.531	84	103.366	84	-49.1324	84	-101.908	84	6.15525	84	-87.6367
			84.5	-153.314	84.5	-134.687	84.5	103.073	84.5	-49.6219	84.5	-103.942	84.5	5.63065	84.5	-89.7147
			85	-155.408	85	-136.586	85	102.67	85	-50.4065	85	-105.507	85	4.98023	85	-91.9838
			85.5	-156.445	85.5	-138.791	85.5	101.936	85.5	-51.0757	85.5	-107.426	85.5	4.59483	85.5	-93.7497
			86	-157.652	86	-140.908	86	101.72	86	-51.5933	86	-109.384	86	4.83335	86	-95.2629
			86.5	-158.494	86.5	-142.844	86.5	100.714	86.5	-52.3951	86.5	-110.984	86.5	4.60647	86.5	-97.6218
			87	-159.354	87	-145.057	87	100.098	87	-53.5063	87	-113.05	87	4.39664	87	-98.9911
			87.5	-159.994	87.5	-147.409	87.5	99.4597	87.5	-54.0258	87.5	-114.439	87.5	4.40028	87.5	-100.723
			88	-161.019	88	-149.623	88	98.511	88	-54.8528	88	-116.656	88	3.94964	88	-102.386
			88.5	-161.829	88.5	-151.906	88.5	97.7377	88.5	-55.7898	88.5	-118.202	88.5	3.17948	88.5	-103.858
			89	-162.514	89	-154.261	89	97.2667	89	-56.6482	89	-120.195	89	3.38749	89	-105.452
			89.5	-163.405	89.5	-156.493	89.5	96.4543	89.5	-57.4939	89.5	-121.785	89.5	3.21188	89.5	-107.047
			90	-164.109	90	-158.472	90	95.565	90	-58.9089	90	-123.8	90	3.10534	90	-108.407
			90.5	-164.724	90.5	-160.865	90.5	94.9313	90.5	-59.5561	90.5	-125.583	90.5	3.37701	90.5	-109.684
			91	-165.318	91	-163.003	91	94.1155	91	-60.5858	91	-127.564	91	3.35267	91	-111.414
			91.5	-166.187	91.5	-165.08	91.5	93.3283	91.5	-61.7195	91.5	-129.613	91.5	2.93403	91.5	-112.5
			92	-166.912	92	-167.32	92	92.4775	92	-62.9918	92	-131.394	92	2.91782	92	-113.979
			92.5	-167.716	92.5	-169.336	92.5	91.6816	92.5	-64.0957	92.5	-133.123	92.5	2.54425	92.5	-115.424
			93	-167.999	93	-171.663	93	90.9597	93	-65.2123	93	-134.81	93	2.71143	93	-116.24
			93.5	-168.743	93.5	-173.908	93.5	90.1041	93.5	-66.5478	93.5	-136.775	93.5	2.63445	93.5	-117.593
			94	-169.704	94	-175.696	94	89.477	94	-67.5047	94	-138.791	94	2.47417	94	-118.883
			94.5	-170.001	94.5	-177.897	94.5	88.7217	94.5	-68.8373	94.5	-140.554	94.5	2.46076	94.5	-119.924
			95	-170.983	95	-179.908	95	88.0186	95	-70.0447	95	-142.481	95	1.91066	95	-121.27
			95.5	-171.737	95.5	-182.143	95.5	87.1471	95.5	-71.2549	95.5	-143.927	95.5	2.49216	95.5	-122.393
			96	-172.269	96	-183.982	96	86.0789	96	-72.5319	96	-145.929	96	2.52997	96	-123.693
			96.5	-172.714	96.5	-185.801	96.5	85.3477	96.5	-73.6774	96.5	-147.274	96.5	2.01209	96.5	-124.807
			97	-173.361	97	-187.717	97	84.6662	97	-74.8567	97	-148.954	97	2.14943	97	-125.776
			97.5	-174.285	97.5	-189.617	97.5	83.7894	97.5	-76.0636	97.5	-150.3	97.5	1.95391	97.5	-127.038
			98	-174.898	98	-191.441	98	83.3365	98	-77.1107	98	-151.799	98	1.96687	98	-128.433
			98.5	-175.291	98.5	-193.276	98.5	82.3343	98.5	-77.9299	98.5	-153.25	98.5	1.73506	98.5	-129.134
			99	-176.334	99	-194.866	99	81.5134	99	-78.9335	99	-154.825	99	1.78394	99	-130.745
			99.5	-176.71	99.5	-196.654	99.5	80.7895	99.5	-79.981	99.5	-156.32	99.5	1.70396	99.5	-131.567
			100	-177.436	100	-197.118	100	79.5473	100	-80.662	100	-157.442	100	1.69336	100	-132.438
			100.5	-178.081	100.5	-200.36	100.5	78.594	100.5	-81.5369	100.5	-159.092	100.5	1.80756	100.5	-133.842
			101	-178.72	101	-201.754	101	77.8708	101	-82.2634	101	-160.391	101	1.40825	101	-134.682
			101.5	-179.342	101.5	-203.352	101.5	76.9722	101.5	-82.9371	101.5	-162.163	101.5	1.89925	101.5	-135.706
			102	-180.1	102	-205.088	102	76.1696	102	-84.8081	102	-163.718	102	1.58296	102	-136.244
			102.5	-180.443	102.5	-206.339	102.5	75.4616	102.5	-88.198	102.5	-165.092	102.5	1.73197	102.5	-137.046
			103	-180.923	103	-207.787	103	74.6023	103	-93.69	103	-166.302	103	1.36471	103	-138.488
			103.5	-181.492	103.5	-209.529	103.5	73.8699	103.5	-97.2325	103.5	-168.08	103.5	1.02393	103.5	-138.951
			104	-182.089	104	-210.553	104	73.3542	104	-99.5792	104	-168.906	104	1.05933	104	-140.446
			104.5	-182.547	104.5	-212.205	104.5	72.6571	104.5	-101.63	104.5	-170.68	104.5	1.08212	104.5	-140.942
			105	-183.608	105	-213.539	105	72.0286	105	-103.411	105	-171.808	105	1.20294	105	-141.549
			105.5	-183.976	105.5	-215.117	105.5	71.5549	105.5	-104.807	105.5	-173.228	105.5	1.30392	105.5	-142.641
			106	-184.816	106	-216.258	106	71.0017	106	-106.14	106	-174.254	106	1.1417	106	-143.434
			106.5	-185.319	106.5	-217.646	106.5	70.119	106.5	-106.922	106.5	-175.531	106.5	1.16954	106.5	-144.934
			107	-185.621	107	-218.97	107	69.288	107	-107.5	107	-176.337	107	0.594762	107	-145.524
			107.5	-186.125	107.5	-220.365	107.5	68.9196	107.5	-108.675	107.5	-177.606	107.5	0.648063	107.5	-146.24
			108	-186.98	108	-221.594	108	68.1522	108	-109.659	108	-178.864	108	0.936714	108	-146.864
			108.5	-187.149	108.5	-222.864	108.5	67.5396	108.5	-110.233	108.5	-179.85	108.5	0.972944	108.5	-147.909
			109	-188.107	109	-223.948	109	67.3013	109	-113.22	109	-181.37	109	0.314753	109	-148.735
			109.5	-188.575	109.5	-225.397	109.5	66.6655	109.5	-116.664	109.5	-182.23	109.5	0.872173	109.5	-149.589
			110	-189.228	110	-226.486	110	66.0666	110	-118.955	110	-183.244	110	0.467748	110	-150.383
			110.5	-190.042	110.5	-227.623	110.5	65.3189	110.5	-120.774	110.5	-184.498	110.5	0.280795	110.5	-151.093
			111	-190.351	111	-228.711	111	65.0993	111	-121.767	111	-185.585	111	0.08517	111	-151.845
			111.5	-190.653	111.5	-229.753	111.5	64.2597	111.5	-122.992	111.5	-186.767	111.5	0.010514	111.5	-152.807
			112	-191.481	112	-231.202	112	64.0061	112	-123.942	112	-186.58	112	0.114905	112	-154.151
			112.5	-191.779	112.5	-232.326	112.5	63.4585	112.5	-125.452	112.5	-187.727	112.5	-0.044976	112.5	-154.747
			113	-192.218	113	-233.601	113	62.5186	113	-126.635	113	-189.777	113	0.120798	113	-155.662
			113.5	-192.722	113.5	-234.723	113.5	61.9581	113.5	-127.65	113.5	-190.682	113.5	0.259041	113.5	-156.402
			114	-193.325	114	-235.518	114	61.5343	114	-129.009	114	-191.542	114	0.107067	114	-157.313
			114.5	-193.881	114.5	-236.681	114.5	61.3607	114.5	-129.771	114.5	-192.444	114.5	-0.354666	114.5	-158.492
			115	-194.305	115	-237.523	115	60.676	115	-131.387	115	-192.538	115	0.022868	115	-158.712
			115.5	-194.818	115.5	-238.861	115.5	59.7729	115.5	-132.33	115.5	-194.637	115.5	-0.360918	115.5	-159.476
			116	-195.535	116	-240.28	116	59.7006	116	-133.836	116	-195.929	116	0.033064	116	-160.11
			116.5	-196.117	116.5	-241.283	116.5	59.0624	116.5	-134.531	116.5	-197.073	116.5	-0.053568	116.5	-161.016
			117	-196.295	117	-242.181	117	58.4619	117	-135.582	117	-198.042	117	-0.023583	117	-161.324
			117.5	-197.17	117.5	-243.369	117.5	57.9269	117.5	-136.639	117.5	-199.041	117.5	-0.463094	117.5	-162.584
			118	-197.434	118	-244.146	118	57.5289	118	-137.849	118	-199.834	118	-0.296381	118	-162.958
			118.5	-197.884	118.5	-245.375	118.5	57.3382	118.5	-139.039	118.5	-201.112	118.5	-0.199336	118.5	-163.645
			119	-198.61	119	-246.545	119	56.6784	119	-140.145	119	-201.731	119	-0.515679	119	-164.297
			119.5	-199.017	119.5	-247.423	119.5	56.2821	119.5	-141.128	119.5	-202.665	119.5	-0.569251	119.5	-164.838
			120	-199.159	120	-248.498	120	55.7062	120	-141.853	120	-203.757	120	-0.255998	120	-165.587
			120.5	-199.825	120.5	-249.413	120.5	55.0518	120.5	-142.819	120.5	-204.891	120.5	-0.312817	120.5	-166.358
			121	-200.382	121	-250.409	121	55.1983	121	-144.114	121	-205.675	121	-0.476725	121	-167.123
			121.5	-200.599	121.5	-251.419	121.5	54.3252	121.5	-144.99	121.5	-206.824	121.5	-0.304236	121.5	-167.704
			122	-201.235	122	-252.153	122	53.9306	122	-146.411	122	-207.502	122	-0.591385	122	-168.246
			122.5	-201.918	122.5	-253.132	122.5	53.6613	122.5	-147.587	122.5	-208.228	122.5	-0.500507	122.5	-168.723
			123	-202.091	123	-254.103	123	53.1242	123	-148.951	123	-209.101	123	-0.661045	123	-169.301
			123.5	-202.673	123.5	-255.076	123.5	52.7349	123.5	-149.945	123.5	-210.35	123.5	-0.633906	123.5	-170.003
			124	-203.04	124	-255.829	124	51.9827	124	-150.835	124	-210.913	124	-0.791657	124	-170.311
			124.5	-203.644	124.5	-256.971	124.5	51.5734	124.5	-151.553	124.5	-211.901	124.5	-0.956322	124.5	-171.13
			125	-204.242	125	-257.937	125	51.2985	125	-152.193	125	-212.526	125	-0.791866	125	-171.672
			125.5	-204.787	125.5	-258.778	125.5	50.7654	125.5	-153.295	125.5	-213.043	125.5	-0.79249	125.5	-172.173
			126	-205.049	126	-259.484	126	50.5477	126	-154.141	126	-214.265	126	-0.81934	126	-172.41
			126.5	-205.419	126.5	-260.379	126.5	50.1436	126.5	-155.065	126.5	-215.165	126.5	-0.770117	126.5	-172.68
			127	-206.249	127	-261.174	127	49.5493	127	-155.696	127	-215.702	127	-1.2669	127	-173.464
			127.5	-206.479	127.5	-261.807	127.5	49.1232	127.5	-157.933	127.5	-216.691	127.5	-1.14303	127.5	-174.202
			128	-206.976	128	-262.919	128	48.5063	128	-160.315	128	-217.778	128	-1.49595	128	-174.575
			128.5	-207.505	128.5	-263.518	128.5	47.9988	128.5	-162.287	128.5	-218.611	128.5	-1.47227	128.5	-175.398
			129	-207.805	129	-264.439	129	47.9753	129	-164.408	129	-219.402	129	-1.30247	129	-175.863
			129.5	-208.644	129.5	-265.165	129.5	47.4524	129.5	-165.648	129.5	-220.059	129.5	-1.47579	129.5	-176.433
			130	-208.92	130	-265.968	130	47.0904	130	-166.972	130	-220.99	130	-1.61877	130	-176.451
			130.5	-209.501	130.5	-266.721	130.5	46.6524	130.5	-168.302	130.5	-221.736	130.5	-1.65752	130.5	-177.497
			131	-209.987	131	-267.493	131	46.1651	131	-169.893	131	-223.039	131	-1.71253	131	-177.955
			131.5	-210.092	131.5	-268.167	131.5	46.078	131.5	-171.331	131.5	-223.67	131.5	-1.35589	131.5	-178.648
			132	-210.748	132	-269.025	132	45.2885	132	-171.865	132	-224.606	132	-1.59956	132	-179.504
			132.5	-211.359	132.5	-269.825	132.5	44.842	132.5	-173.682	132.5	-225.426	132.5	-1.69996	132.5	-179.544
			133	-211.472	133	-270.413	133	44.5994	133	-178.075	133	-225.959	133	-1.76804	133	-180.231
			133.5	-212.133	133.5	-271.365	133.5	44.0808	133.5	-180.777	133.5	-226.358	133.5	-1.7999	133.5	-180.912
			134	-212.763	134	-272.193	134	44.1296	134	-182.414	134	-227.444	134	-1.63102	134	-181.304
			134.5	-213.234	134.5	-273.086	134.5	43.3728	134.5	-183.696	134.5	-228.48	134.5	-1.99216	134.5	-181.842
			135	-213.517	135	-273.969	135	42.655	135	-184.885	135	-229.263	135	-1.70146	135	-182.186
			135.5	-213.809	135.5	-274.788	135.5	42.5984	135.5	-185.843	135.5	-230.036	135.5	-1.49659	135.5	-182.867
			136	-214.321	136	-275.616	136	42.3128	136	-186.653	136	-230.688	136	-1.63469	136	-183.313
			136.5	-214.99	136.5	-276.351	136.5	41.7816	136.5	-187.869	136.5	-231.35	136.5	-1.54525	136.5	-183.917
			137	-215.55	137	-276.91	137	41.6804	137	-188.793	137	-231.919	137	-2.00761	137	-184.047
			137.5	-215.899	137.5	-277.375	137.5	41.5618	137.5	-190.03	137.5	-232.861	137.5	-1.95822	137.5	-184.726
			138	-216.271	138	-277.76	138	41.1284	138	-190.54	138	-233.909	138	-1.96264	138	-185.202
			138.5	-216.814	138.5	-278.545	138.5	40.6686	138.5	-191.644	138.5	-234.64	138.5	-1.98294	138.5	-185.811
			139	-217.336	139	-279.31	139	40.0671	139	-192.628	139	-235.091	139	-2.0243	139	-186.159
			139.5	-217.849	139.5	-280.167	139.5	39.8201	139.5	-193.358	139.5	-235.654	139.5	-2.16099	139.5	-186.726
			140	-218.386	140	-280.639	140	39.1962	140	-194.39	140	-236.707	140	-2.32155	140	-187.478
			140.5	-218.819	140.5	-281.571	140.5	38.9687	140.5	-195.266	140.5	-237.516	140.5	-2.21605	140.5	-187.87
			141	-219.09	141	-282.189	141	38.9615	141	-195.986	141	-238.045	141	-2.53619	141	-188.384
			141.5	-219.495	141.5	-282.572	141.5	38.6494	141.5	-196.773	141.5	-238.883	141.5	-2.42161	141.5	-188.568
			142	-219.896	142	-282.997	142	38.4066	142	-197.644	142	-239.235	142	-2.16363	142	-189.197
			142.5	-220.305	142.5	-283.932	142.5	37.5186	142.5	-198.253	142.5	-239.97	142.5	-1.95908	142.5	-189.703
			143	-220.792	143	-284.677	143	37.3283	143	-198.868	143	-240.954	143	-2.19965	143	-189.945
			143.5	-221.154	143.5	-285.228	143.5	36.9209	143.5	-199.684	143.5	-241.388	143.5	-2.11574	143.5	-190.404
			144	-221.51	144	-286.004	144	36.4011	144	-200.218	144	-242.218	144	-2.35866	144	-191.099
			144.5	-221.956	144.5	-286.494	144.5	36.2183	144.5	-201.145	144.5	-242.78	144.5	-2.19293	144.5	-191.735
			145	-222.715	145	-286.381	145	36.0665	145	-201.928	145	-243.377	145	-2.31975	145	-192.29
			145.5	-222.772	145.5	-286.147	145.5	35.7104	145.5	-202.094	145.5	-244.129	145.5	-2.27544	145.5	-192.697
			146	-223.109	146	-286.226	146	35.5078	146	-203.263	146	-244.86	146	-2.69063	146	-193.252
			146.5	-223.585	146.5	-286.404	146.5	35.3678	146.5	-203.773	146.5	-245.707	146.5	-2.58275	146.5	-193.792
			147	-223.946	147	-286.646	147	35.1623	147	-204.245	147	-246.361	147	-2.32452	147	-193.724
			147.5	-224.614	147.5	-287.025	147.5	34.5218	147.5	-204.895	147.5	-246.698	147.5	-2.82038	147.5	-194.481
			148	-225.225	148	-287.46	148	34.3074	148	-206.029	148	-247.331	148	-2.48856	148	-194.865
			148.5	-225.513	148.5	-287.706	148.5	33.9953	148.5	-206.22	148.5	-247.994	148.5	-2.43188	148.5	-195.394
			149	-225.85	149	-287.657	149	34.2044	149	-207.201	149	-248.698	149	-2.59947	149	-195.878
			149.5	-226.242	149.5	-287.947	149.5	33.6978	149.5	-207.307	149.5	-249.785	149.5	-2.19948	149.5	-196.58
			150	-226.539	150	-288.543	150	33.3761	150	-208.107	150	-250.414	150	-2.58856	150	-197.113
			150.5	-227.002	150.5	-289.75	150.5	33.2671	150.5	-209.164	150.5	-250.72	150.5	-2.71107	150.5	-197.399
			151	-227.223	151	-290.851	151	33.075	151	-209.593	151	-251.849	151	-2.42058	151	-197.887
			151.5	-227.313	151.5	-292.23	151.5	32.8872	151.5	-210.506	151.5	-252.184	151.5	-2.50237	151.5	-198.731
			152	-228.087	152	-293.423	152	32.6542	152	-210.675	152	-252.599	152	-2.87383	152	-198.998
			152.5	-228.568	152.5	-294.272	152.5	32.1592	152.5	-211.266	152.5	-253.462	152.5	-2.84897	152.5	-198.893
			153	-228.886	153	-295.097	153	31.7273	153	-212.041	153	-253.922	153	-3.16376	153	-199.362
			153.5	-229.149	153.5	-295.678	153.5	31.5952	153.5	-212.531	153.5	-254.607	153.5	-2.54725	153.5	-199.957
			154	-229.634	154	-296.362	154	31.6452	154	-213.343	154	-255.524	154	-2.65324	154	-200.18
			154.5	-229.817	154.5	-297.4	154.5	31.6216	154.5	-213.941	154.5	-255.962	154.5	-2.51245	154.5	-201.104
			155	-230.474	155	-297.589	155	31.3752	155	-214.226	155	-256.261	155	-2.72274	155	-201.666
			155.5	-230.833	155.5	-298.402	155.5	31.138	155.5	-215.111	155.5	-257.166	155.5	-3.0875	155.5	-202.356
			156	-231.18	156	-299.281	156	31.2015	156	-215.739	156	-257.876	156	-2.45835	156	-202.42
			156.5	-231.282	156.5	-299.922	156.5	30.7035	156.5	-216.235	156.5	-258.711	156.5	-2.70991	156.5	-203.234
			157	-231.764	157	-300.335	157	30.6701	157	-216.856	157	-258.982	157	-2.59792	157	-203.178
			157.5	-232.124	157.5	-300.795	157.5	30.1793	157.5	-217.451	157.5	-259.491	157.5	-2.54933	157.5	-203.572
			158	-232.519	158	-301.65	158	30.3868	158	-218.531	158	-260.292	158	-2.88823	158	-203.998
			158.5	-232.971	158.5	-302.106	158.5	29.9896	158.5	-219.06	158.5	-260.83	158.5	-3.05361	158.5	-204.705
			159	-233.439	159	-302.663	159	29.8471	159	-219.964	159	-261.703	159	-3.08031	159	-205.27
			159.5	-233.552	159.5	-302.951	159.5	29.7572	159.5	-220.387	159.5	-262.185	159.5	-3.0633	159.5	-205.298
			160	-233.958	160	-303.806	160	29.6003	160	-220.523	160	-262.608	160	-2.72619	160	-206.168
			160.5	-234.366	160.5	-304.138	160.5	29.2607	160.5	-221.438	160.5	-263.16	160.5	-3.04457	160.5	-206.485
			161	-234.949	161	-305.039	161	29.4121	161	-222.146	161	-263.858	161	-2.87743	161	-206.692
			161.5	-235.232	161.5	-305.765	161.5	28.8455	161.5	-222.52	161.5	-264.257	161.5	-2.94273	161.5	-207.093
			162	-235.926	162	-306.273	162	28.8892	162	-223.264	162	-264.898	162	-2.87774	162	-207.785
			162.5	-236.176	162.5	-306.369	162.5	28.5549	162.5	-223.502	162.5	-265.606	162.5	-2.78706	162.5	-207.975
			163	-236.381	163	-307.006	163	28.601	163	-223.969	163	-266.344	163	-2.84124	163	-208.001
			163.5	-236.82	163.5	-307.519	163.5	28.4961	163.5	-224.701	163.5	-266.841	163.5	-3.02772	163.5	-208.947
			164	-237.243	164	-308.154	164	28.1286	164	-225.218	164	-267.549	164	-3.31584	164	-209.442
			164.5	-237.637	164.5	-308.728	164.5	27.566	164.5	-225.408	164.5	-267.828	164.5	-2.8571	164.5	-209.586
			165	-237.815	165	-309.717	165	27.8947	165	-225.852	165	-268.556	165	-3.08342	165	-210.035
			165.5	-238.213	165.5	-309.764	165.5	27.4138	165.5	-226.113	165.5	-269.376	165.5	-3.04766	165.5	-210.367
			166	-239.067	166	-310.127	166	27.524	166	-226.607	166	-269.821	166	-3.26659	166	-211.015
			166.5	-239.326	166.5	-310.579	166.5	27.2237	166.5	-227.103	166.5	-270.288	166.5	-3.09689	166.5	-211.113
			167	-239.542	167	-311.147	167	27.176	167	-227.778	167	-270.809	167	-3.47407	167	-211.573
			167.5	-240.15	167.5	-311.727	167.5	27.0871	167.5	-227.834	167.5	-271.494	167.5	-3.02537	167.5	-212.299
			168	-240.392	168	-312.309	168	26.8564	168	-228.297	168	-272.233	168	-3.4929	168	-212.14
			168.5	-240.758	168.5	-312.771	168.5	26.9222	168.5	-228.302	168.5	-272.572	168.5	-3.33673	168.5	-212.837
			169	-241.2	169	-313.383	169	26.6147	169	-228.838	169	-273.179	169	-3.23176	169	-213.423
			169.5	-241.387	169.5	-311.97	169.5	26.4015	169.5	-229.381	169.5	-273.488	169.5	-3.30557	169.5	-213.599
			170	-241.803	170	-314.409	170	26.579	170	-229.91	170	-274.154	170	-3.21266	170	-213.861
			170.5	-242.168	170.5	-313.102	170.5	26.2346	170.5	-230.462	170.5	-274.498	170.5	-3.40923	170.5	-214.758
			171	-242.637	171	-313.379	171	26.3045	171	-230.744	171	-275.215	171	-3.08114	171	-214.701
			171.5	-242.676	171.5	-315.256	171.5	25.8063	171.5	-231.302	171.5	-275.727	171.5	-2.98514	171.5	-215.337
			172	-243.373	172	-314.264	172	25.7093	172	-231.655	172	-276.179	172	-3.33814	172	-215.644
			172.5	-243.456	172.5	-314.788	172.5	25.7934	172.5	-231.812	172.5	-276.692	172.5	-3.34084	172.5	-216.164
			173	-243.77	173	-316.626	173	25.5186	173	-232.083	173	-276.946	173	-3.17306	173	-216.549
			173.5	-244.419	173.5	-315.755	173.5	25.3846	173.5	-232.79	173.5	-277.656	173.5	-3.56975	173.5	-216.888
			174	-245.047	174	-316.051	174	25.4461	174	-233.09	174	-278.323	174	-3.63248	174	-217.359
			174.5	-245.278	174.5	-316.862	174.5	25.4168	174.5	-233.643	174.5	-278.586	174.5	-3.81364	174.5	-217.855
			175	-245.417	175	-317.145	175	25.1733	175	-233.966	175	-279.054	175	-3.68475	175	-218.053
			175.5	-245.806	175.5	-317.62	175.5	25.0109	175.5	-234.165	175.5	-279.438	175.5	-3.39888	175.5	-218.582
			176	-246.115	176	-318.355	176	24.9526	176	-234.72	176	-279.915	176	-3.46935	176	-219.232
			176.5	-246.676	176.5	-320.017	176.5	24.766	176.5	-235.194	176.5	-280.289	176.5	-3.47189	176.5	-219.694
			177	-246.925	177	-319.146	177	24.6806	177	-235.998	177	-281.078	177	-3.24558	177	-220.129
			177.5	-246.908	177.5	-319.442	177.5	24.558	177.5	-235.989	177.5	-281.442	177.5	-3.53707	177.5	-220.713
			178	-247.406	178	-319.926	178	24.5143	178	-236.146	178	-281.739	178	-3.06171	178	-221.08
			178.5	-247.846	178.5	-320.384	178.5	24.1967	178.5	-236.773	178.5	-282.143	178.5	-3.20846	178.5	-221.418
			179	-248.035	179	-320.741	179	24.2743	179	-237.068	179	-282.824	179	-3.49123	179	-221.893
			179.5	-248.483	179.5	-321.217	179.5	23.8468	179.5	-237.944	179.5	-283.13	179.5	-3.60733	179.5	-222.321
			180	-249.035	180	-323.384	180	23.5262	180	-238.323	180	-283.613	180	-3.04336	180	-222.692
			180.5	-249.285	180.5	-323.735	180.5	23.3195	180.5	-238.241	180.5	-284.157	180.5	-3.18058	180.5	-223.133
			181	-249.369	181	-322.679	181	23.3415	181	-238.835	181	-284.809	181	-3.65677	181	-223.429
			181.5	-249.277	181.5	-324.37	181.5	23.2323	181.5	-238.87	181.5	-285.094	181.5	-3.33074	181.5	-223.825
			182	-250.139	182	-324.856	182	23.4468	182	-239.493	182	-285.487	182	-3.58148	182	-224.234
			182.5	-250.658	182.5	-324.258	182.5	23.2976	182.5	-240.176	182.5	-285.639	182.5	-3.4554	182.5	-224.613
			183	-251.003	183	-325.773	183	23.323	183	-240.472	183	-286.454	183	-3.71142	183	-224.827
			183.5	-251.186	183.5	-326.256	183.5	23.2084	183.5	-241.324	183.5	-286.672	183.5	-3.65301	183.5	-225.518
			184	-251.584	184	-326.805	184	22.7586	184	-241.243	184	-287.069	184	-3.47642	184	-225.854
			184.5	-251.602	184.5	-327.138	184.5	22.5668	184.5	-241.581	184.5	-287.414	184.5	-3.38977	184.5	-226.084
			185	-252.007	185	-327.646	185	22.6911	185	-242.328	185	-287.971	185	-3.82682	185	-226.757
			185.5	-252.675	185.5	-327.935	185.5	22.3454	185.5	-242.618	185.5	-288.25	185.5	-3.45665	185.5	-227.02
			186	-252.882	186	-328.416	186	22.3757	186	-242.914	186	-288.754	186	-3.43166	186	-227.496
			186.5	-253.079	186.5	-328.911	186.5	22.1278	186.5	-243.368	186.5	-288.838	186.5	-3.75954	186.5	-228.099
			187	-253.354	187	-329.053	187	21.9959	187	-244.04	187	-289.725	187	-3.65367	187	-228.386
			187.5	-253.582	187.5	-329.444	187.5	21.9708	187.5	-244.401	187.5	-289.731	187.5	-3.64808	187.5	-227.782
			188	-253.988	188	-329.863	188	21.9878	188	-244.718	188	-290.071	188	-3.83325	188	-227.295
			188.5	-254.177	188.5	-330.456	188.5	21.5755	188.5	-245.071	188.5	-290.758	188.5	-3.52376	188.5	-226.985
			189	-254.639	189	-330.909	189	21.7956	189	-245.535	189	-291.381	189	-3.52854	189	-226.929
			189.5	-254.91	189.5	-331.261	189.5	21.514	189.5	-245.8	189.5	-291.709	189.5	-3.48969	189.5	-226.526
			190	-254.893	190	-331.422	190	21.5457	190	-246.342	190	-291.798	190	-3.3348	190	-226.651
			190.5	-255.294	190.5	-331.82	190.5	21.2188	190.5	-246.202	190.5	-292.499	190.5	-3.37786	190.5	-227.223
			191	-255.625	191	-332.652	191	21.0795	191	-246.69	191	-292.8	191	-3.28075	191	-227.257
			191.5	-255.829	191.5	-332.941	191.5	21.1064	191.5	-247.707	191.5	-293.224	191.5	-3.50758	191.5	-227.385
			192	-255.953	192	-333.186	192	20.9215	192	-247.657	192	-293.748	192	-3.38595	192	-227.287
			192.5	-256.456	192.5	-333.488	192.5	21.043	192.5	-247.998	192.5	-294.041	192.5	-3.31518	192.5	-227.918
			193	-256.653	193	-333.959	193	21.0998	193	-248.339	193	-294.384	193	-3.65832	193	-229.144
			193.5	-256.692	193.5	-334.262	193.5	20.9302	193.5	-248.63	193.5	-294.686	193.5	-3.48248	193.5	-229.981
			194	-257.166	194	-334.828	194	21.1713	194	-249.216	194	-295.323	194	-3.275	194	-230.881
			194.5	-257.5	194.5	-335.066	194.5	21.0551	194.5	-249.65	194.5	-295.623	194.5	-3.3683	194.5	-231.501
			195	-257.958	195	-335.682	195	20.6698	195	-249.979	195	-296.293	195	-3.20994	195	-232.371
			195.5	-258.351	195.5	-335.871	195.5	20.6127	195.5	-250.107	195.5	-296.481	195.5	-3.43777	195.5	-233.491
			196	-258.622	196	-336.497	196	20.3742	196	-250.583	196	-296.596	196	-3.63577	196	-233.33
			196.5	-258.733	196.5	-336.604	196.5	20.265	196.5	-251.231	196.5	-297.172	196.5	-3.13339	196.5	-234.284
			197	-258.741	197	-337.133	197	20.4904	197	-251.642	197	-297.669	197	-3.14305	197	-235.21
			197.5	-259.25	197.5	-337.466	197.5	19.9695	197.5	-251.895	197.5	-297.951	197.5	-3.05208	197.5	-235.542
			198	-259.496	198	-337.926	198	19.9444	198	-252.238	198	-298.517	198	-2.79323	198	-235.954
			198.5	-259.789	198.5	-338.016	198.5	20.2063	198.5	-252.09	198.5	-299.167	198.5	-2.92966	198.5	-236.572
			199	-260.317	199	-338.644	199	20.0607	199	-252.89	199	-299.077	199	-2.90772	199	-236.862
			199.5	-260.398	199.5	-338.956	199.5	19.8804	199.5	-253.61	199.5	-299.728	199.5	-2.92141	199.5	-237.293
			200	-260.698	200	-339.14	200	20.1229	200	-253.82	200	-299.815	200	-3.16577	200	-237.744
			200.5	-261.029	200.5	-339.577	200.5	19.8455	200.5	-253.907	200.5	-300.36	200.5	-2.85504	200.5	-238.289
			201	-261.387	201	-339.888	201	19.833	201	-254.076	201	-300.831	201	-2.86509	201	-238.722
			201.5	-261.778	201.5	-340.135	201.5	19.3531	201.5	-254.272	201.5	-300.938	201.5	-2.53219	201.5	-239.066
			202	-262.204	202	-340.309	202	19.6516	202	-254.776	202	-301.246	202	-2.70795	202	-239.566
			202.5	-262.355	202.5	-340.701	202.5	19.5253	202.5	-254.957	202.5	-301.513	202.5	-2.72856	202.5	-239.873
			203	-262.801	203	-341.051	203	18.5463	203	-255.608	203	-302.004	203	-2.88884	203	-240.224
			203.5	-262.931	203.5	-341.367	203.5	18.5661	203.5	-256.057	203.5	-302.141	203.5	-2.68891	203.5	-240.953
			204	-263.394	204	-341.948	204	18.0852	204	-256.284	204	-302.574	204	-2.52874	204	-241.081
			204.5	-263.583	204.5	-342.147	204.5	18.283	204.5	-256.187	204.5	-303.039	204.5	-2.62782	204.5	-241.312
			205	-264.097	205	-342.419	205	18.4827	205	-256.725	205	-303.397	205	-2.8246	205	-242.051
			205.5	-264.58	205.5	-342.46	205.5	17.9715	205.5	-256.78	205.5	-303.571	205.5	-2.28796	205.5	-242.199
			206	-264.684	206	-342.797	206	18.3376	206	-257.52	206	-304.035	206	-2.451	206	-242.703
			206.5	-265.151	206.5	-343.238	206.5	17.6997	206.5	-257.565	206.5	-304.449	206.5	-2.83873	206.5	-243.164
			207	-265.661	207	-343.303	207	17.8585	207	-257.422	207	-304.983	207	-2.77861	207	-243.443
			207.5	-265.888	207.5	-343.911	207.5	17.8788	207.5	-258.061	207.5	-305.109	207.5	-2.59054	207.5	-243.729
			208	-266.261	208	-344.104	208	17.5516	208	-258.667	208	-305.289	208	-2.91922	208	-244.026
			208.5	-266.455	208.5	-344.142	208.5	17.7077	208.5	-258.828	208.5	-305.795	208.5	-2.46865	208.5	-244.569
			209	-266.935	209	-344.758	209	17.7695	209	-259.255	209	-305.948	209	-2.19121	209	-245.39
			209.5	-267.138	209.5	-344.816	209.5	17.4892	209.5	-259.723	209.5	-306.471	209.5	-2.33227	209.5	-245.326
			210	-267.379	210	-345.211	210	17.951	210	-259.816	210	-306.869	210	-2.14688	210	-245.602
			210.5	-267.925	210.5	-345.82	210.5	17.4173	210.5	-260.29	210.5	-307.099	210.5	-2.44157	210.5	-246.132
			211	-268.336	211	-346.117	211	17.4368	211	-260.419	211	-307.646	211	-2.67889	211	-246.551
			211.5	-268.597	211.5	-346.475	211.5	17.0909	211.5	-260.867	211.5	-308.118	211.5	-2.22063	211.5	-247.277
			212	-269.075	212	-346.701	212	17.4205	212	-261.194	212	-308.199	212	-2.26036	212	-247.343
			212.5	-269.529	212.5	-346.868	212.5	17.1977	212.5	-261.458	212.5	-308.669	212.5	-2.33241	212.5	-247.707
			213	-270.387	213	-347.773	213	17.1421	213	-261.901	213	-308.875	213	-2.17863	213	-247.881
			213.5	-270.37	213.5	-348.074	213.5	17.1622	213.5	-262.071	213.5	-309.678	213.5	-1.85867	213.5	-248.412
			214	-270.788	214	-348.601	214	17.6906	214	-262.587	214	-309.905	214	-2.38706	214	-249.025
			214.5	-271.199	214.5	-348.937	214.5	17.4405	214.5	-262.934	214.5	-310.19	214.5	-1.82456	214.5	-249.079
			215	-271.823	215	-349.474	215	17.3489	215	-263.243	215	-310.491	215	-2.12287	215	-249.416
			215.5	-272.207	215.5	-349.958	215.5	17.0224	215.5	-263.447	215.5	-310.774	215.5	-2.15281	215.5	-250.115
			216	-272.614	216	-350.583	216	17.0386	216	-264.2	216	-311.359	216	-2.06841	216	-249.925
			216.5	-272.797	216.5	-350.928	216.5	17.433	216.5	-264.441	216.5	-311.297	216.5	-1.94047	216.5	-250.359
			217	-272.901	217	-351.286	217	17.4886	217	-264.84	217	-311.991	217	-1.63981	217	-250.966
			217.5	-273.423	217.5	-352.038	217.5	17.2411	217.5	-264.691	217.5	-312.025	217.5	-2.04094	217.5	-251.598
			218	-274.051	218	-352.582	218	17.4545	218	-265.034	218	-312.324	218	-1.83867	218	-251.485
			218.5	-274.412	218.5	-353.127	218.5	17.2689	218.5	-265.302	218.5	-313.057	218.5	-1.94717	218.5	-252.145
			219	-274.619	219	-353.41	219	17.2864	219	-265.649	219	-313.316	219	-1.66282	219	-252.162
			219.5	-275.565	219.5	-354.255	219.5	17.3243	219.5	-265.746	219.5	-313.618	219.5	-1.93819	219.5	-252.641
			220	-275.676	220	-354.417	220	17.2477	220	-266.082	220	-313.908	220	-1.7775	220	-253.067
			220.5	-276.03	220.5	-354.805	220.5	17.1317	220.5	-266.6	220.5	-314.483	220.5	-1.46687	220.5	-253.386
			221	-276.197	221	-355.695	221	17.2414	221	-267.152	221	-314.824	221	-1.60793	221	-253.619
			221.5	-276.685	221.5	-356.315	221.5	16.9196	221.5	-267.234	221.5	-315.153	221.5	-1.77767	221.5	-254.024
			222	-277.327	222	-356.947	222	17.0054	222	-267.382	222	-315.446	222	-1.88674	222	-254.35
			222.5	-277.636	222.5	-357.534	222.5	16.7163	222.5	-267.673	222.5	-315.881	222.5	-1.71343	222.5	-254.422
			223	-278.161	223	-358.286	223	17.0438	223	-268.291	223	-315.964	223	-1.88332	223	-254.856
			223.5	-278.546	223.5	-358.76	223.5	16.7096	223.5	-268.653	223.5	-316.536	223.5	-1.60549	223.5	-255.34
			224	-278.598	224	-359.34	224	16.6877	224	-268.649	224	-316.855	224	-1.38229	224	-255.68
			224.5	-280.332	224.5	-359.761	224.5	16.8467	224.5	-268.436	224.5	-317.215	224.5	-1.81472	224.5	-256.233
			225	-280.98	225	-360.225	225	16.9785	225	-268.394	225	-317.829	225	-1.53488	225	-256.375
			225.5	-281.201	225.5	-361.226	225.5	16.579	225.5	-268.784	225.5	-318.037	225.5	-1.55056	225.5	-256.61
			226	-281.497	226	-361.601	226	16.7528	226	-269.199	226	-318.394	226	-1.64757	226	-257.265
			226.5	-281.709	226.5	-362.359	226.5	16.4523	226.5	-269.235	226.5	-318.767	226.5	-1.34137	226.5	-257.61
			227	-282.384	227	-362.607	227	16.5767	227	-269.511	227	-319.256	227	-1.56444	227	-257.945
			227.5	-282.743	227.5	-363.256	227.5	16.4503	227.5	-269.972	227.5	-319.654	227.5	-1.66326	227.5	-258.213
			228	-282.925	228	-363.728	228	16.7489	228	-270.097	228	-320.069	228	-1.78799	228	-258.653
			228.5	-283.339	228.5	-364.017	228.5	16.5617	228.5	-270.417	228.5	-320.508	228.5	-1.67764	228.5	-258.907
			229	-283.706	229	-364.491	229	16.5105	229	-270.793	229	-320.79	229	-1.78323	229	-259.265
			229.5	-283.943	229.5	-364.981	229.5	16.6872	229.5	-271.155	229.5	-321.154	229.5	-1.4708	229.5	-259.639
			230	-284.588	230	-365.49	230	16.5521	230	-271.196	230	-321.609	230	-1.29621	230	-259.855
			230.5	-284.956	230.5	-365.687	230.5	16.3731	230.5	-271.404	230.5	-322.329	230.5	-1.49425	230.5	-260.372
			231	-285.157	231	-366.047	231	16.3559	231	-271.453	231	-322.469	231	-1.34969	231	-260.744
			231.5	-285.607	231.5	-366.441	231.5	16.5111	231.5	-271.961	231.5	-322.665	231.5	-1.29752	231.5	-261.166
			232	-286.102	232	-366.76	232	16.6334	232	-272.158	232	-322.897	232	-1.26544	232	-261.345
			232.5	-286.058	232.5	-367.248	232.5	16.2024	232.5	-272.428	232.5	-323.314	232.5	-1.43595	232.5	-261.702
			233	-286.922	233	-368.01	233	16.3077	233	-272.498	233	-323.653	233	-1.63011	233	-261.84
			233.5	-287.101	233.5	-367.716	233.5	16.3107	233.5	-272.568	233.5	-323.879	233.5	-1.38577	233.5	-262.155
			234	-287.405	234	-368.171	234	16.9432	234	-272.993	234	-324.562	234	-1.53371	234	-262.606
			234.5	-287.74	234.5	-368.512	234.5	17.6621	234.5	-273.121	234.5	-324.859	234.5	-1.50828	234.5	-263.079
			235	-288.175	235	-369.086	235	18.4716	235	-273.47	235	-324.972	235	-1.64453	235	-263.831
			235.5	-288.297	235.5	-369.33	235.5	18.75	235.5	-273.796	235.5	-325.464	235.5	-1.69014	235.5	-263.902
			236	-288.614	236	-369.789	236	18.9961	236	-273.778	236	-325.927	236	-1.68334	236	-264.148
			236.5	-289.12	236.5	-370.236	236.5	19.4611	236.5	-273.756	236.5	-325.999	236.5	-2.12738	236.5	-264.325
			237	-289.631	237	-370.834	237	19.8314	237	-274.019	237	-326.45	237	-1.86401	237	-264.871
			237.5	-290.063	237.5	-371.014	237.5	20.1554	237.5	-274.455	237.5	-327.058	237.5	-1.84117	237.5	-265.431
			238	-290.383	238	-371.374	238	20.5382	238	-274.989	238	-327.372	238	-1.87668	238	-265.523
			238.5	-290.739	238.5	-372.006	238.5	20.7739	238.5	-274.994	238.5	-327.423	238.5	-1.419	238.5	-266.1
			239	-291.058	239	-372.142	239	20.8401	239	-275.221	239	-327.958	239	-1.68081	239	-266.262
			239.5	-291.09	239.5	-372.663	239.5	20.9774	239.5	-275.521	239.5	-328.095	239.5	-1.4073	239.5	-266.737
			240	-291.544	240	-373.162	240	21.0562	240	-275.926	240	-328.536	240	-1.80224	240	-267.084
			240.5	-291.663	240.5	-373.647	240.5	21.0957	240.5	-276.245	240.5	-329.058	240.5	-1.58822	240.5	-267.74
			241	-292.219	241	-373.846	241	21.3728	241	-276.324	241	-329.64	241	-1.7718	241	-267.818
			241.5	-292.569	241.5	-374.338	241.5	21.1821	241.5	-276.475	241.5	-330.284	241.5	-2.33158	241.5	-267.75
			242	-292.744	242	-374.681	242	21.5843	242	-276.595	242	-330.237	242	-1.69022	242	-268.418
			242.5	-293.194	242.5	-374.907	242.5	21.3849	242.5	-276.912	242.5	-330.688	242.5	-2.07554	242.5	-268.791
			243	-293.661	243	-375.27	243	21.7348	243	-277.369	243	-331.341	243	-1.79282	243	-269.134
			243.5	-293.998	243.5	-375.771	243.5	21.5855	243.5	-277.639	243.5	-331.652	243.5	-1.86417	243.5	-269.057
			244	-294.123	244	-376.31	244	21.8108	244	-278.21	244	-332.046	244	-1.76317	244	-269.35
			244.5	-294.2	244.5	-376.408	244.5	21.7533	244.5	-278.156	244.5	-332.249	244.5	-1.49976	244.5	-269.897
			245	-294.707	245	-376.948	245	22.0862	245	-278.536	245	-332.796	245	-1.97978	245	-269.955
			245.5	-295.328	245.5	-377.351	245.5	21.8375	245.5	-278.957	245.5	-333.232	245.5	-2.05624	245.5	-269.991
			246	-295.353	246	-377.591	246	22.141	246	-279.215	246	-333.452	246	-2.04392	246	-270.609
			246.5	-295.778	246.5	-378.115	246.5	22.3412	246.5	-279.252	246.5	-333.9	246.5	-1.95471	246.5	-270.84
			247	-296.147	247	-378.318	247	22.3454	247	-279.439	247	-334.083	247	-2.212	247	-271.095
			247.5	-296.396	247.5	-378.605	247.5	21.9983	247.5	-279.808	247.5	-334.543	247.5	-2.30144	247.5	-271.074
			248	-296.55	248	-378.983	248	22.1183	248	-280.168	248	-334.922	248	-1.85738	248	-271.177
			248.5	-296.891	248.5	-379.277	248.5	22.3082	248.5	-280.187	248.5	-335.378	248.5	-2.24741	248.5	-271.777
			249	-297.35	249	-379.681	249	22.5265	249	-280.299	249	-335.846	249	-1.99881	249	-272.188
			249.5	-297.528	249.5	-379.874	249.5	22.6752	249.5	-280.528	249.5	-336.328	249.5	-2.11126	249.5	-272.166
			250	-297.803	250	-380.371	250	22.7095	250	-280.917	250	-336.791	250	-2.22401	250	-272.775
			250.5	-298.175	250.5	-380.933	250.5	22.6114	250.5	-281.203	250.5	-337.304	250.5	-2.1073	250.5	-272.4
			251	-298.394	251	-381.072	251	22.905	251	-281.532	251	-337.312	251	-2.3742	251	-272.696
			251.5	-298.666	251.5	-381.418	251.5	22.7286	251.5	-281.429	251.5	-337.416	251.5	-1.9559	251.5	-273.565
			252	-298.973	252	-382.031	252	22.8933	252	-281.925	252	-337.93	252	-2.10736	252	-273.729
			252.5	-298.987	252.5	-382.231	252.5	22.8934	252.5	-282.143	252.5	-338.282	252.5	-1.92403	252.5	-273.69
			253	-299.65	253	-382.698	253	23.1778	253	-282.617	253	-338.695	253	-1.84258	253	-274.222
			253.5	-299.942	253.5	-382.923	253.5	23.137	253.5	-282.676	253.5	-339.153	253.5	-2.43014	253.5	-274.599
			254	-300.278	254	-383.332	254	23.2928	254	-283.087	254	-339.385	254	-2.33302	254	-274.716
			254.5	-300.519	254.5	-383.543	254.5	23.224	254.5	-283.311	254.5	-339.475	254.5	-2.23235	254.5	-274.864
			255	-300.998	255	-383.845	255	23.3142	255	-283.198	255	-339.784	255	-2.56295	255	-275.498
			255.5	-301.022	255.5	-384.319	255.5	23.1149	255.5	-283.735	255.5	-340.149	255.5	-2.47942	255.5	-275.769
			256	-301.57	256	-384.708	256	23.1598	256	-283.926	256	-340.738	256	-2.53763	256	-276.245
			256.5	-301.902	256.5	-385.012	256.5	23.4096	256.5	-283.941	256.5	-341.113	256.5	-2.34497	256.5	-276.37
			257	-301.967	257	-385.454	257	23.3423	257	-284.546	257	-341.06	257	-2.21794	257	-276.929
			257.5	-302.296	257.5	-385.785	257.5	23.3792	257.5	-284.523	257.5	-341.631	257.5	-2.23422	257.5	-277.115
			258	-302.642	258	-385.98	258	23.5486	258	-284.677	258	-341.772	258	-2.21831	258	-277.846
			258.5	-303.084	258.5	-386.295	258.5	23.5012	258.5	-284.927	258.5	-342.303	258.5	-2.4425	258.5	-278.08
			259	-303.429	259	-386.696	259	23.5855	259	-285.29	259	-342.808	259	-2.41795	259	-277.991
			259.5	-303.506	259.5	-386.939	259.5	23.7089	259.5	-285.745	259.5	-343.039	259.5	-2.61711	259.5	-278.89
			260	-303.545	260	-387.278	260	23.6837	260	-286.215	260	-343.128	260	-2.72707	260	-279.644
			260.5	-304.065	260.5	-387.629	260.5	23.8957	260.5	-286.369	260.5	-343.783	260.5	-2.42758	260.5	-279.747
			261	-304.169	261	-388.024	261	23.974	261	-286.401	261	-343.889	261	-2.72035	261	-281.004
			261.5	-304.752	261.5	-388.219	261.5	23.9062	261.5	-286.489	261.5	-343.965	261.5	-2.63752	261.5	-280.815
			262	-304.815	262	-388.585	262	23.8993	262	-286.556	262	-344.299	262	-2.49109	262	-281.287
			262.5	-305.272	262.5	-388.868	262.5	23.5339	262.5	-286.85	262.5	-344.791	262.5	-2.57184	262.5	-281.539
			263	-305.677	263	-388.934	263	24.2092	263	-287.237	263	-344.963	263	-2.69241	263	-282.04
			263.5	-305.816	263.5	-389.465	263.5	23.6233	263.5	-287.321	263.5	-345.307	263.5	-2.79314	263.5	-282.668
			264	-305.738	264	-389.617	264	23.508	264	-287.692	264	-345.483	264	-2.54751	264	-282.684
			264.5	-306.252	264.5	-390.016	264.5	23.4447	264.5	-287.875	264.5	-345.883	264.5	-2.24892	264.5	-283.639
			265	-306.638	265	-390.339	265	23.5047	265	-288.371	265	-346.021	265	-2.8647	265	-283.817
			265.5	-306.833	265.5	-390.658	265.5	23.4086	265.5	-288.303	265.5	-346.473	265.5	-2.92948	265.5	-284.577
			266	-306.981	266	-390.656	266	23.3878	266	-288.599	266	-346.906	266	-2.30698	266	-284.798
			266.5	-306.733	266.5	-391.153	266.5	23.2612	266.5	-288.743	266.5	-347.485	266.5	-2.16332	266.5	-285.217
			267	-307.26	267	-391.488	267	23.4888	267	-288.975	267	-347.719	267	-2.52191	267	-285.643
			267.5	-307.503	267.5	-391.951	267.5	23.5968	267.5	-289.168	267.5	-347.888	267.5	-2.87409	267.5	-285.972
			268	-307.866	268	-391.873	268	23.6501	268	-289.828	268	-348.426	268	-2.6223	268	-286.15
			268.5	-307.999	268.5	-392.208	268.5	23.5593	268.5	-289.673	268.5	-348.329	268.5	-2.44077	268.5	-286.98
			269	-308.281	269	-392.674	269	23.7881	269	-289.851	269	-349.126	269	-2.8374	269	-287.598
			269.5	-308.69	269.5	-392.932	269.5	23.7328	269.5	-290.019	269.5	-349.473	269.5	-2.66066	269.5	-287.714
			270	-308.901	270	-393.018	270	24.0251	270	-290.282	270	-349.657	270	-2.71562	270	-288.157
			270.5	-309.148	270.5	-393.321	270.5	23.4713	270.5	-290.509	270.5	-349.999	270.5	-2.67943	270.5	-288.027
			271	-309.536	271	-393.715	271	23.4319	271	-290.675	271	-350.248	271	-2.8148	271	-288.425
			271.5	-309.506	271.5	-394.073	271.5	23.4709	271.5	-290.887	271.5	-350.642	271.5	-2.65558	271.5	-288.918
			272	-309.783	272	-394.579	272	23.4326	272	-291.018	272	-350.881	272	-2.45349	272	-289.387
			272.5	-309.741	272.5	-394.662	272.5	23.219	272.5	-291.391	272.5	-351.184	272.5	-2.496	272.5	-290.001
			273	-309.986	273	-394.868	273	23.4401	273	-291.622	273	-351.378	273	-2.65301	273	-290.334
			273.5	-310.22	273.5	-395.104	273.5	23.339	273.5	-291.629	273.5	-351.945	273.5	-2.8161	273.5	-290.632
			274	-310.579	274	-395.415	274	23.6617	274	-292.084	274	-352.4	274	-2.81144	274	-291.157
			274.5	-310.779	274.5	-395.568	274.5	23.2349	274.5	-292.422	274.5	-353.038	274.5	-2.9635	274.5	-291.044
			275	-310.974	275	-395.813	275	23.9446	275	-292.853	275	-353.04	275	-2.8308	275	-291.884
			275.5	-311.224	275.5	-396.281	275.5	23.9022	275.5	-292.795	275.5	-353.537	275.5	-3.01814	275.5	-292.216
			276	-311.334	276	-396.756	276	23.6988	276	-293.017	276	-353.88	276	-2.67988	276	-292.363
			276.5	-311.705	276.5	-397.041	276.5	23.5363	276.5	-293.356	276.5	-354.083	276.5	-2.76544	276.5	-292.981
			277	-312.073	277	-397.155	277	23.3737	277	-293.531	277	-354.402	277	-2.51116	277	-293.212
			277.5	-312.321	277.5	-397.196	277.5	23.4431	277.5	-293.481	277.5	-354.68	277.5	-2.50358	277.5	-293.058
			278	-312.432	278	-397.517	278	23.64	278	-294.002	278	-354.996	278	-2.78722	278	-293.665
			278.5	-312.725	278.5	-398.155	278.5	23.6493	278.5	-294.036	278.5	-355.446	278.5	-2.78531	278.5	-293.784
			279	-312.663	279	-398.269	279	23.7942	279	-294.545	279	-355.624	279	-2.68935	279	-295.421
			279.5	-313.022	279.5	-398.413	279.5	23.533	279.5	-294.599	279.5	-355.982	279.5	-2.65082	279.5	-296.013
			280	-313.301	280	-398.989	280	23.3632	280	-294.361	280	-356.312	280	-2.68799	280	-296.593
			280.5	-313.563	280.5	-399.167	280.5	23.5283	280.5	-294.911	280.5	-356.506	280.5	-2.60037	280.5	-296.89
			281	-313.786	281	-399.39	281	23.7668	281	-295.206	281	-356.881	281	-2.83799	281	-296.859
			281.5	-313.978	281.5	-399.476	281.5	23.6711	281.5	-295.491	281.5	-357.432	281.5	-2.97304	281.5	-297.152
			282	-314.149	282	-399.927	282	23.7511	282	-295.815	282	-357.739	282	-2.99638	282	-297.362
			282.5	-314.796	282.5	-400.241	282.5	23.5634	282.5	-295.761	282.5	-358.289	282.5	-2.96731	282.5	-297.838
			283	-314.552	283	-400.595	283	23.8219	283	-295.754	283	-358.476	283	-3.04806	283	-298.337
			283.5	-315.227	283.5	-400.998	283.5	24.0276	283.5	-296.266	283.5	-358.4	283.5	-3.09267	283.5	-298.217
			284	-315.621	284	-401.29	284	23.7695	284	-296.422	284	-358.737	284	-2.83315	284	-299.007
			284.5	-315.463	284.5	-401.634	284.5	23.6788	284.5	-296.713	284.5	-359.166	284.5	-2.6442	284.5	-299.09
			285	-315.535	285	-401.5	285	24.0482	285	-297.077	285	-359.506	285	-2.7599	285	-299.344
			285.5	-315.833	285.5	-402.141	285.5	26.7217	285.5	-297.092	285.5	-359.91	285.5	-2.50056	285.5	-299.741
			286	-316.179	286	-402.682	286	29.0794	286	-297.057	286	-359.83	286	-2.86521	286	-300.182
			286.5	-316.549	286.5	-402.685	286.5	29.5763	286.5	-297.266	286.5	-360.575	286.5	-2.78401	286.5	-300.321
			287	-316.728	287	-402.872	287	30.1102	287	-297.504	287	-360.88	287	-2.93311	287	-300.765
			287.5	-317.03	287.5	-403.497	287.5	30.3511	287.5	-297.87	287.5	-361.093	287.5	-2.7952	287.5	-301.324
			288	-316.896	288	-403.805	288	30.8941	288	-298.201	288	-361.485	288	-2.91901	288	-301.039
			288.5	-316.885	288.5	-403.966	288.5	31.6704	288.5	-298.508	288.5	-361.783	288.5	-2.62577	288.5	-301.247
			289	-317.687	289	-404.393	289	31.3959	289	-298.749	289	-362.011	289	-2.98837	289	-301.763
			289.5	-318.044	289.5	-404.236	289.5	30.2236	289.5	-298.787	289.5	-362.137	289.5	-2.95513	289.5	-302.223
			290	-318.187	290	-404.864	290	30.5088	290	-298.986	290	-362.527	290	-2.69771	290	-302.638
			290.5	-318.569	290.5	-404.794	290.5	30.0177	290.5	-299.143	290.5	-363.028	290.5	-2.65267	290.5	-302.856
			291	-318.866	291	-405.307	291	29.9816	291	-299.439	291	-363.516	291	-2.75911	291	-303.06
			291.5	-318.946	291.5	-405.763	291.5	30.185	291.5	-299.842	291.5	-363.62	291.5	-2.83933	291.5	-303.67
			292	-319.16	292	-406.235	292	30.3541	292	-300.061	292	-363.933	292	-2.64703	292	-303.449
			292.5	-319.423	292.5	-406.201	292.5	30.4836	292.5	-300.22	292.5	-364.226	292.5	-3.09323	292.5	-303.737
			293	-319.838	293	-406.215	293	30.4704	293	-300.343	293	-364.59	293	-2.90883	293	-304.072
			293.5	-320.022	293.5	-406.672	293.5	30.0829	293.5	-300.548	293.5	-364.68	293.5	-2.94101	293.5	-304.374
			294	-319.963	294	-406.968	294	30.382	294	-300.691	294	-364.98	294	-2.98903	294	-304.869
			294.5	-320.374	294.5	-407.329	294.5	30.1092	294.5	-300.886	294.5	-365.337	294.5	-2.89969	294.5	-304.666
			295	-320.649	295	-407.426	295	30.5332	295	-301.255	295	-366.065	295	-3.38022	295	-304.947
			295.5	-320.861	295.5	-407.699	295.5	30.25	295.5	-301.585	295.5	-365.997	295.5	-2.92389	295.5	-305.409
			296	-321.374	296	-408.087	296	30.3941	296	-301.882	296	-366.57	296	-3.19805	296	-305.541
			296.5	-321.501	296.5	-408.46	296.5	30.3564	296.5	-301.886	296.5	-366.731	296.5	-2.95728	296.5	-305.821
			297	-321.783	297	-408.621	297	30.591	297	-301.797	297	-366.984	297	-2.79595	297	-306.336
			297.5	-322.074	297.5	-409.161	297.5	30.6383	297.5	-302.097	297.5	-367.136	297.5	-3.11814	297.5	-307.19
			298	-322.067	298	-409.38	298	30.724	298	-302.559	298	-367.453	298	-2.90141	298	-307.268
			298.5	-322.513	298.5	-409.488	298.5	30.4682	298.5	-302.597	298.5	-367.907	298.5	-2.92012	298.5	-307.012
			299	-322.749	299	-409.675	299	30.9925	299	-302.91	299	-367.914	299	-2.96835	299	-307.494
			299.5	-322.863	299.5	-409.795	299.5	30.5401	299.5	-303.092	299.5	-368.369	299.5	-2.86849	299.5	-307.443
			300	-323.302	300	-410.299	300	30.5143	300	-303.532	300	-368.522	300	-3.12961	300	-307.84
			300.5	-323.342	300.5	-410.806	300.5	30.7463	300.5	-303.669	300.5	-368.382	300.5	-2.88255	300.5	-308.09
			301	-323.77	301	-411.053	301	30.8413	301	-303.901	301	-367.719	301	-3.20619	301	-308.284
			301.5	-324.02	301.5	-411.135	301.5	30.7267	301.5	-304.05	301.5	-367.485	301.5	-2.98569	301.5	-308.701
			302	-324.188	302	-411.321	302	30.702	302	-304.464	302	-367.231	302	-3.10353	302	-309.619
			302.5	-324.502	302.5	-411.646	302.5	30.7731	302.5	-304.676	302.5	-366.815	302.5	-2.84267	302.5	-309.529
			303	-324.614	303	-411.971	303	31.0628	303	-304.991	303	-366.782	303	-2.92723	303	-309.133
			303.5	-324.814	303.5	-412.633	303.5	30.8941	303.5	-304.911	303.5	-366.837	303.5	-3.061	303.5	-309.596
			304	-325.075	304	-412.568	304	30.6855	304	-305.264	304	-366.937	304	-3.12464	304	-309.781
			304.5	-325.398	304.5	-412.868	304.5	31.0345	304.5	-305.383	304.5	-366.836	304.5	-2.90491	304.5	-309.868
			305	-325.523	305	-411.774	305	31.209	305	-305.656	305	-366.32	305	-2.84593	305	-309.659
			305.5	-325.941	305.5	-413.548	305.5	30.8362	305.5	-305.75	305.5	-366.483	305.5	-2.84305	305.5	-310.495
			306	-326.153	306	-413.838	306	30.9611	306	-306.227	306	-367.094	306	-3.20975	306	-311.495
			306.5	-326.528	306.5	-412.793	306.5	30.8473	306.5	-306.075	306.5	-367.8	306.5	-2.81256	306.5	-311.115
			307	-326.797	307	-413.054	307	31.223	307	-306.293	307	-368.78	307	-2.87196	307	-311.301
			307.5	-326.618	307.5	-413.383	307.5	31.155	307.5	-306.638	307.5	-369.975	307.5	-3.14691	307.5	-312.023
			308	-326.958	308	-413.764	308	31.438	308	-306.932	308	-370.659	308	-2.97239	308	-312.437
			308.5	-327.486	308.5	-413.867	308.5	31.0576	308.5	-307.319	308.5	-371.342	308.5	-3.01605	308.5	-312.189
			309	-327.72	309	-414.119	309	31.5255	309	-307.108	309	-371.918	309	-3.07027	309	-312.967
			309.5	-327.952	309.5	-416.126	309.5	31.2841	309.5	-307.3	309.5	-372.703	309.5	-2.89404	309.5	-313.367
			310	-328.209	310	-415.137	310	31.7847	310	-307.411	310	-372.78	310	-2.69881	310	-313.038
			310.5	-328.01	310.5	-415.146	310.5	31.1967	310.5	-307.422	310.5	-373.288	310.5	-3.1213	310.5	-313.714
			311	-328.297	311	-415.49	311	31.6155	311	-305.038	311	-373.797	311	-2.97934	311	-313.538
			311.5	-328.712	311.5	-415.949	311.5	31.6084	311.5	-303.386	311.5	-373.75	311.5	-2.80008	311.5	-313.481
			312	-329.258	312	-416.093	312	31.2357	312	-302.626	312	-374.271	312	-2.67435	312	-314.377
			312.5	-329.197	312.5	-416.362	312.5	31.2519	312.5	-301.956	312.5	-375.502	312.5	-2.68363	312.5	-315.039
			313	-329.62	313	-416.545	313	31.9009	313	-301.502	313	-376.03	313	-2.5327	313	-314.628
			313.5	-329.885	313.5	-416.824	313.5	31.5632	313.5	-301.564	313.5	-375.463	313.5	-2.35531	313.5	-315.688
			314	-329.947	314	-417.457	314	31.7866	314	-301.269	314	-376.228	314	-2.67991	314	-315.326
			314.5	-330.306	314.5	-417.739	314.5	31.6997	314.5	-301.472	314.5	-376.598	314.5	-2.15594	314.5	-316.005
			315	-330.471	315	-418.05	315	31.6074	315	-301.188	315	-377.029	315	-2.55445	315	-316.291
			315.5	-330.777	315.5	-418.121	315.5	31.8523	315.5	-301.977	315.5	-377.528	315.5	-2.73614	315.5	-316.515
			316	-330.734	316	-418.332	316	32.0992	316	-303.369	316	-377.514	316	-2.49619	316	-316.805
			316.5	-331.605	316.5	-418.676	316.5	32.1565	316.5	-304.927	316.5	-378.071	316.5	-2.26416	316.5	-316.712
			317	-331.854	317	-419.069	317	32.2109	317	-306.629	317	-378.009	317	-2.11882	317	-317.182
			317.5	-332.158	317.5	-419.602	317.5	31.7687	317.5	-307.744	317.5	-378.113	317.5	-2.26001	317.5	-317.156
			318	-332.23	318	-419.807	318	32.2343	318	-307.95	318	-378.668	318	-2.2089	318	-317.523
			318.5	-332.295	318.5	-419.869	318.5	32.0764	318.5	-309.125	318.5	-378.945	318.5	-2.08394	318.5	-318.424
			319	-332.759	319	-420.597	319	32.3246	319	-309.502	319	-379.084	319	-2.23342	319	-318.236
			319.5	-333.172	319.5	-420.508	319.5	32.5345	319.5	-309.977	319.5	-379.286	319.5	-2.09934	319.5	-318.673
			320	-333.148	320	-420.813	320	32.4659	320	-310.569	320	-379.45	320	-2.0271	320	-319.178
			320.5	-333.021	320.5	-421.149	320.5	32.3903	320.5	-311.136	320.5	-379.572	320.5	-1.80139	320.5	-319.723
			321	-333.628	321	-421.371	321	32.5829	321	-311.18	321	-379.878	321	-1.95385	321	-319.737
			321.5	-333.862	321.5	-421.6	321.5	32.2871	321.5	-311.641	321.5	-380.105	321.5	-2.3257	321.5	-319.669
			322	-334.324	322	-422.121	322	32.5643	322	-312.017	322	-380.62	322	-1.93085	322	-320.393
			322.5	-334.702	322.5	-422.373	322.5	32.4833	322.5	-312.198	322.5	-380.751	322.5	-2.04324	322.5	-320.358
			323	-334.875	323	-422.729	323	32.6632	323	-312.556	323	-380.972	323	-2.02835	323	-321.028
			323.5	-335.049	323.5	-422.89	323.5	32.3379	323.5	-312.869	323.5	-381.433	323.5	-1.85069	323.5	-321.087
			324	-335.551	324	-423.405	324	32.3563	324	-313.191	324	-381.677	324	-1.81348	324	-321.298
			324.5	-335.817	324.5	-425.281	324.5	32.6521	324.5	-313.126	324.5	-381.694	324.5	-1.51582	324.5	-321.344
			325	-335.776	325	-425.661	325	32.1674	325	-313.339	325	-381.919	325	-1.54901	325	-321.532
			325.5	-336.224	325.5	-424.351	325.5	31.8022	325.5	-313.703	325.5	-381.984	325.5	-1.71096	325.5	-322.168
			326	-336.411	326	-425.982	326	32.1894	326	-314.273	326	-382.395	326	-1.55579	326	-322.175
			326.5	-336.76	326.5	-424.668	326.5	32.0101	326.5	-314.392	326.5	-382.618	326.5	-1.74903	326.5	-322.637
			327	-337.077	327	-424.824	327	33.2136	327	-314.543	327	-382.889	327	-1.31984	327	-323.019
			327.5	-337.173	327.5	-427.266	327.5	32.7472	327.5	-314.811	327.5	-383.137	327.5	-1.47766	327.5	-323.176
			328	-337.505	328	-425.878	328	32.742	328	-315.021	328	-383.599	328	-1.3587	328	-323.782
			328.5	-337.679	328.5	-426.022	328.5	32.7305	328.5	-315.437	328.5	-383.936	328.5	-1.4082	328.5	-323.484
			329	-338.231	329	-426.35	329	32.4185	329	-315.497	329	-383.959	329	-1.57697	329	-323.775
			329.5	-338.333	329.5	-426.564	329.5	32.2412	329.5	-315.901	329.5	-384.028	329.5	-1.20243	329.5	-324.197
			330	-338.404	330	-426.751	330	32.6745	330	-316.032	330	-384.117	330	-1.39045	330	-324.434
			330.5	-338.617	330.5	-427.215	330.5	32.4722	330.5	-315.903	330.5	-384.473	330.5	-1.18	330.5	-325.059
			331	-338.919	331	-429.066	331	32.9808	331	-316.517	331	-384.761	331	-1.19044	331	-325.169
			331.5	-339.292	331.5	-429.485	331.5	32.6928	331.5	-316.779	331.5	-385.578	331.5	-1.49253	331.5	-325.631
			332	-339.538	332	-429.69	332	32.8172	332	-317.039	332	-385.586	332	-0.839567	332	-325.128
			332.5	-339.735	332.5	-430.057	332.5	32.5384	332.5	-317.122	332.5	-385.668	332.5	-1.29521	332.5	-325.653
			333	-340.086	333	-430.413	333	32.9584	333	-317.11	333	-385.931	333	-0.929654	333	-326.228
			333.5	-340.126	333.5	-430.679	333.5	33.1319	333.5	-317.493	333.5	-385.963	333.5	-1.17004	333.5	-326.414
			334	-340.621	334	-431.043	334	33.1835	334	-317.653	334	-386.209	334	-1.08054	334	-326.544
			334.5	-341.257	334.5	-431.099	334.5	32.668	334.5	-317.717	334.5	-386.635	334.5	-0.850504	334.5	-327.026
			335	-341.223	335	-431.546	335	33.0613	335	-318.2	335	-386.931	335	-0.699964	335	-327.382
			335.5	-341.349	335.5	-431.7	335.5	33.0296	335.5	-318.262	335.5	-387.255	335.5	-0.409678	335.5	-327.548
			336	-341.457	336	-432.069	336	33.3629	336	-318.494	336	-387.591	336	-0.74208	336	-327.7
			336.5	-341.679	336.5	-432.643	336.5	33.2449	336.5	-318.571	336.5	-387.733	336.5	-1.05253	336.5	-327.406
			337	-342.165	337	-432.889	337	33.4347	337	-318.822	337	-387.99	337	-0.659378	337	-328.359
			337.5	-342.577	337.5	-433.101	337.5	32.9541	337.5	-319.065	337.5	-388.031	337.5	-0.426127	337.5	-327.935
			338	-342.897	338	-432.854	338	33.4173	338	-319.484	338	-388.373	338	-0.38395	338	-328.303
			338.5	-342.873	338.5	-433.049	338.5	33.7757	338.5	-319.587	338.5	-388.481	338.5	-0.307151	338.5	-329.144
			339	-343.406	339	-433.659	339	33.9554	339	-319.405	339	-389.081	339	-0.482468	339	-328.935
			339.5	-343.54	339.5	-434.118	339.5	33.9261	339.5	-319.395	339.5	-389.225	339.5	-0.33387	339.5	-329.799
			340	-343.991	340	-434.324	340	34.1839	340	-319.529	340	-389.387	340	-0.424182	340	-329.686
			340.5	-344.189	340.5	-434.559	340.5	33.8617	340.5	-319.67	340.5	-389.49	340.5	-0.700062	340.5	-329.939
			341	-344.384	341	-434.911	341	34.1552	341	-319.804	341	-390.069	341	-0.532388	341	-330.163
			341.5	-344.646	341.5	-435.148	341.5	34.0365	341.5	-320.035	341.5	-390.203	341.5	-0.449304	341.5	-330.468
			342	-344.548	342	-435.326	342	34.1837	342	-320.003	342	-390.316	342	-0.744592	342	-330.403
			342.5	-345.155	342.5	-435.724	342.5	33.8495	342.5	-319.849	342.5	-390.628	342.5	-0.511248	342.5	-331.04
			343	-345.674	343	-436.031	343	34.1971	343	-320.007	343	-390.728	343	-0.095255	343	-331.63
			343.5	-345.598	343.5	-436.225	343.5	34.3508	343.5	-319.775	343.5	-390.812	343.5	-0.059621	343.5	-331.791
			344	-346.028	344	-436.728	344	34.5008	344	-319.67	344	-390.681	344	-0.538654	344	-331.84
			344.5	-346.236	344.5	-437.179	344.5	34.2496	344.5	-319.92	344.5	-391.351	344.5	-0.406494	344.5	-332.209
			345	-346.389	345	-437.666	345	34.5397	345	-319.913	345	-391.879	345	-0.383802	345	-332.671
			345.5	-346.638	345.5	-437.766	345.5	34.3712	345.5	-320.01	345.5	-392.199	345.5	-0.347381	345.5	-332.949
			346	-346.953	346	-437.587	346	34.7589	346	-320.087	346	-392.4	346	-0.350703	346	-332.89
			346.5	-347.164	346.5	-437.982	346.5	34.5483	346.5	-319.842	346.5	-392.723	346.5	-0.041305	346.5	-333.109
			347	-347.255	347	-438.178	347	34.9099	347	-319.746	347	-392.866	347	-0.43328	347	-333.4
			347.5	-347.861	347.5	-438.314	347.5	34.6116	347.5	-319.674	347.5	-393.028	347.5	0.097928	347.5	-333.66
			348	-348.254	348	-438.919	348	35.1102	348	-319.956	348	-393.487	348	0.381056	348	-333.986
			348.5	-348.262	348.5	-439.093	348.5	34.946	348.5	-319.922	348.5	-393.751	348.5	0.226213	348.5	-333.975
			349	-348.594	349	-439.244	349	35.1987	349	-319.842	349	-393.866	349	-0.316836	349	-334.621
			349.5	-348.601	349.5	-439.357	349.5	34.8905	349.5	-319.939	349.5	-393.989	349.5	0.061027	349.5	-334.716
			350	-348.711	350	-439.829	350	35.3133	350	-319.952	350	-394.382	350	-0.30046	350	-335.296
			350.5	-349.132	350.5	-440.087	350.5	35.3616	350.5	-320.176	350.5	-394.458	350.5	0.128262	350.5	-334.818
			351	-349.195	351	-440.382	351	35.5419	351	-320.351	351	-394.703	351	0.048365	351	-335.429
			351.5	-349.403	351.5	-440.394	351.5	35.2823	351.5	-320.614	351.5	-394.978	351.5	-0.021157	351.5	-335.856
			352	-349.909	352	-440.565	352	35.55	352	-320.513	352	-395.245	352	-0.168878	352	-335.911
			352.5	-349.928	352.5	-441.054	352.5	35.2204	352.5	-320.54	352.5	-395.642	352.5	0.046846	352.5	-336.253
			353	-349.963	353	-441.278	353	35.7077	353	-320.342	353	-396.234	353	0.104922	353	-336.509
			353.5	-350.108	353.5	-441.393	353.5	35.4128	353.5	-320.674	353.5	-396.146	353.5	0.165031	353.5	-336.919
			354	-350.51	354	-441.82	354	35.7592	354	-320.745	354	-396.336	354	-0.16842	354	-336.989
			354.5	-350.801	354.5	-441.967	354.5	35.858	354.5	-320.938	354.5	-396.459	354.5	-0.093274	354.5	-337.485
			355	-351.04	355	-442.071	355	36.054	355	-321.023	355	-396.538	355	-0.244311	355	-337.977
			355.5	-351.175	355.5	-441.937	355.5	35.7839	355.5	-321.095	355.5	-396.902	355.5	-0.272625	355.5	-337.779
			356	-351.287	356	-442.422	356	36.0397	356	-321.161	356	-396.864	356	-0.5629	356	-338.29
			356.5	-351.715	356.5	-442.694	356.5	36.053	356.5	-321.674	356.5	-397.039	356.5	-0.391716	356.5	-338.417
			357	-351.838	357	-443.013	357	36.4027	357	-321.594	357	-397.481	357	-0.352376	357	-338.538
			357.5	-351.95	357.5	-443.321	357.5	35.8282	357.5	-321.755	357.5	-397.603	357.5	-0.562355	357.5	-338.845
			358	-352.157	358	-443.411	358	36.3018	358	-321.981	358	-397.888	358	-0.332214	358	-339.437
			358.5	-352.214	358.5	-443.747	358.5	36.1261	358.5	-322.266	358.5	-398.156	358.5	-0.339478	358.5	-339.506
			359	-352.321	359	-443.96	359	36.5785	359	-322.357	359	-398.262	359	-0.299262	359	-339.789
			359.5	-352.63	359.5	-444.04	359.5	36.0167	359.5	-322.623	359.5	-398.055	359.5	-0.501416	359.5	-340.135
			360	-352.608	360	-444.308	360	36.4391	360	-322.824	360	-398.071	360	-0.518668	360	-340.325
			360.5	-353.084	360.5	-444.333	360.5	36.4032	360.5	-323.09	360.5	-398.294	360.5	-0.444534	360.5	-340.333
			361	-353.404	361	-444.523	361	36.792	361	-323.045	361	-398.793	361	-0.464664	361	-340.515
			361.5	-353.245	361.5	-444.873	361.5	36.2688	361.5	-323.461	361.5	-399.202	361.5	-0.382814	361.5	-341.292
			362	-353.416	362	-445.246	362	37.1207	362	-323.406	362	-399.122	362	-0.857585	362	-341.521
			362.5	-353.785	362.5	-445.18	362.5	36.9622	362.5	-323.651	362.5	-399.217	362.5	-0.53862	362.5	-341.56
			363	-354.226	363	-445.438	363	37.0195	363	-323.88	363	-399.424	363	-0.416665	363	-341.584
			363.5	-354.012	363.5	-445.982	363.5	36.8825	363.5	-323.987	363.5	-399.342	363.5	-0.569785	363.5	-342.07
			364	-354.563	364	-446.186	364	37.087	364	-323.978	364	-399.325	364	-0.689991	364	-341.952
			364.5	-354.734	364.5	-446.364	364.5	37.2544	364.5	-324.224	364.5	-399.561	364.5	-0.669083	364.5	-342.395
			365	-354.715	365	-446.774	365	37.5293	365	-324.335	365	-399.983	365	-0.610707	365	-343.072
			365.5	-355.005	365.5	-446.909	365.5	37.0053	365.5	-324.674	365.5	-400.298	365.5	-0.498664	365.5	-343.158
			366	-354.817	366	-446.722	366	37.5756	366	-324.562	366	-400.374	366	-0.758391	366	-343.579
			366.5	-355.596	366.5	-446.84	366.5	37.2137	366.5	-324.477	366.5	-400.731	366.5	-0.983459	366.5	-343.577
			367	-355.81	367	-447.229	367	38.0723	367	-324.525	367	-400.68	367	-0.674906	367	-343.917
			367.5	-355.836	367.5	-447.446	367.5	41.6022	367.5	-324.642	367.5	-400.757	367.5	-0.33452	367.5	-344.219
			368	-356.158	368	-447.733	368	43.652	368	-324.95	368	-401.313	368	-0.296139	368	-344.412
			368.5	-356.405	368.5	-448.111	368.5	44.5867	368.5	-325.3	368.5	-401.255	368.5	-0.498411	368.5	-344.517
			369	-356.458	369	-448.409	369	45.2242	369	-325.081	369	-401.432	369	-0.690156	369	-345.067
			369.5	-356.694	369.5	-448.486	369.5	45.5278	369.5	-324.952	369.5	-401.773	369.5	-0.341457	369.5	-344.871
			370	-357.29	370	-448.486	370	46.0113	370	-324.752	370	-402.068	370	-0.22428	370	-345.264
			370.5	-356.893	370.5	-448.666	370.5	45.9711	370.5	-325.028	370.5	-402.261	370.5	-0.336936	370.5	-345.765
			371	-357.137	371	-448.932	371	46.1715	371	-325.217	371	-402.681	371	-0.508252	371	-345.717
			371.5	-357.499	371.5	-449.199	371.5	43.0995	371.5	-325.209	371.5	-403.178	371.5	-0.708608	371.5	-345.907
			372	-357.69	372	-449.294	372	42.0253	372	-324.904	372	-403.138	372	-1.02866	372	-346.33
			372.5	-357.882	372.5	-449.227	372.5	41.8061	372.5	-324.692	372.5	-403.672	372.5	-0.867045	372.5	-346.32
			373	-358.057	373	-449.722	373	41.5895	373	-324.627	373	-403.987	373	-0.612547	373	-346.302
			373.5	-358.154	373.5	-450.188	373.5	40.759	373.5	-324.737	373.5	-404.489	373.5	-0.810886	373.5	-346.929
			374	-358.308	374	-450.415	374	40.2442	374	-324.79	374	-404.642	374	-0.69862	374	-347.107
			374.5	-358.653	374.5	-450.434	374.5	39.8617	374.5	-324.884	374.5	-403.883	374.5	-0.717082	374.5	-347.385
			375	-359.119	375	-450.767	375	39.8623	375	-324.801	375	-405.621	375	-0.802231	375	-347.917
			375.5	-359.25	375.5	-450.817	375.5	39.7021	375.5	-324.489	375.5	-404.702	375.5	-0.64766	375.5	-348.058
			376	-359.42	376	-451.141	376	39.3426	376	-324.472	376	-406.43	376	-0.684479	376	-348.124
			376.5	-359.546	376.5	-451.248	376.5	39.1609	376.5	-324.774	376.5	-406.521	376.5	-0.508025	376.5	-348.163
			377	-359.559	377	-451.753	377	39.0772	377	-324.84	377	-405.751	377	-0.943897	377	-348.418
			377.5	-359.619	377.5	-451.724	377.5	38.9245	377.5	-324.801	377.5	-407.181	377.5	-0.810852	377.5	-348.736
			378	-359.923	378	-451.581	378	39.2193	378	-325.048	378	-406.442	378	-0.578677	378	-349.189
			378.5	-360.331	378.5	-452.078	378.5	39.435	378.5	-325	378.5	-406.981	378.5	-0.646327	378.5	-349.473
			379	-360.326	379	-452.228	379	39.0894	379	-325.547	379	-406.86	379	-0.844251	379	-349.591
			379.5	-360.291	379.5	-452.404	379.5	39.2497	379.5	-325.637	379.5	-408.995	379.5	-0.983867	379.5	-349.612
			380	-360.623	380	-452.842	380	39.3135	380	-325.827	380	-408.004	380	-0.72768	380	-350.241
			380.5	-361.034	380.5	-452.955	380.5	39.3587	380.5	-326.13	380.5	-408.346	380.5	-0.889801	380.5	-350.159
			381	-361.555	381	-453.248	381	39.2247	381	-326.644	381	-408.873	381	-0.962324	381	-350.992
			381.5	-361.485	381.5	-453.16	381.5	39.3596	381.5	-326.766	381.5	-409.275	381.5	-0.636229	381.5	-350.789
			382	-361.601	382	-453.957	382	39.7042	382	-327.424	382	-409.646	382	-0.203772	382	-350.89
			382.5	-361.735	382.5	-453.802	382.5	39.7473	382.5	-327.698	382.5	-409.938	382.5	-0.355248	382.5	-351.479
			383	-361.888	383	-453.835	383	39.5776	383	-328.063	383	-409.855	383	-0.203761	383	-351.56
			383.5	-361.849	383.5	-454.224	383.5	39.9001	383.5	-328.429	383.5	-410.206	383.5	-0.458453	383.5	-351.73
			384	-362.159	384	-454.507	384	40.0617	384	-328.952	384	-410.456	384	-0.575826	384	-351.941
			384.5	-362.485	384.5	-454.432	384.5	40.0231	384.5	-329.242	384.5	-410.768	384.5	-0.091156	384.5	-352.272
			385	-362.665	385	-454.792	385	39.833	385	-329.595	385	-410.874	385	-0.452266	385	-352.2
			385.5	-363.05	385.5	-455.202	385.5	40.2379	385.5	-330.061	385.5	-411.531	385.5	-0.57171	385.5	-352.607
			386	-363.384	386	-455.486	386	40.1215	386	-330.598	386	-411.483	386	-0.231358	386	-352.777
			386.5	-363.394	386.5	-455.265	386.5	40.1824	386.5	-330.732	386.5	-411.944	386.5	-0.21949	386.5	-353.236
			387	-363.332	387	-455.603	387	40.577	387	-331.135	387	-412.072	387	-0.386774	387	-353.056
			387.5	-363.657	387.5	-456.039	387.5	40.6944	387.5	-331.62	387.5	-412.346	387.5	-0.402939	387.5	-353.545
			388	-363.927	388	-456.103	388	40.9639	388	-332.161	388	-412.776	388	-0.204278	388	-353.951
			388.5	-363.999	388.5	-456.342	388.5	40.476	388.5	-332.665	388.5	-413.226	388.5	-0.414918	388.5	-354.206
			389	-364.014	389	-456.215	389	40.1956	389	-332.55	389	-413.332	389	-0.469871	389	-354.363
			389.5	-364.417	389.5	-456.676	389.5	40.436	389.5	-333.108	389.5	-413.632	389.5	-0.364122	389.5	-354.458
			390	-364.503	390	-456.984	390	40.607	390	-333.556	390	-413.697	390	-0.29376	390	-354.4
			390.5	-364.83	390.5	-457.237	390.5	40.3493	390.5	-333.841	390.5	-413.838	390.5	-0.233884	390.5	-354.833
			391	-365.393	391	-457.655	391	40.7095	391	-333.892	391	-414.155	391	-0.343921	391	-355.556
			391.5	-365.129	391.5	-457.66	391.5	40.9791	391.5	-334.422	391.5	-414.349	391.5	-0.285857	391.5	-355.708
			392	-365.901	392	-458.084	392	41.2104	392	-334.528	392	-414.676	392	-0.639056	392	-355.473
			392.5	-365.789	392.5	-458.242	392.5	40.7902	392.5	-334.996	392.5	-414.997	392.5	0.053195	392.5	-355.939
			393	-365.471	393	-458.41	393	41.2876	393	-335.472	393	-414.76	393	-0.299841	393	-356.077
			393.5	-365.791	393.5	-458.616	393.5	41.272	393.5	-335.481	393.5	-415.325	393.5	-0.425839	393.5	-356.243
			394	-366.187	394	-458.968	394	41.0381	394	-335.809	394	-415.651	394	-0.483588	394	-356.296
			394.5	-366.456	394.5	-458.729	394.5	41.5677	394.5	-335.875	394.5	-415.94	394.5	-0.399471	394.5	-357.083
			395	-366.582	395	-459.038	395	41.7154	395	-336.559	395	-416.368	395	-0.105833	395	-356.781
			395.5	-366.949	395.5	-459.548	395.5	41.6998	395.5	-336.535	395.5	-416.428	395.5	-0.272397	395.5	-357.458
			396	-367.278	396	-459.816	396	41.7671	396	-336.804	396	-416.507	396	-0.699835	396	-357.832
			396.5	-367.123	396.5	-459.899	396.5	41.9311	396.5	-337.177	396.5	-416.758	396.5	-0.702347	396.5	-358.067
			397	-367.223	397	-460.225	397	42.177	397	-336.998	397	-416.956	397	-0.744842	397	-358.464
			397.5	-367.533	397.5	-460.694	397.5	42.2968	397.5	-337.375	397.5	-416.993	397.5	-0.341666	397.5	-358.43
			398	-367.642	398	-460.822	398	42.2842	398	-337.601	398	-417.192	398	-0.571705	398	-358.589
			398.5	-367.8	398.5	-460.922	398.5	42.6468	398.5	-337.647	398.5	-417.468	398.5	-0.80388	398.5	-358.899
			399	-368.328	399	-461.441	399	42.7576	399	-337.802	399	-417.722	399	-0.377664	399	-358.671
			399.5	-368.075	399.5	-461.542	399.5	42.8498	399.5	-338.062	399.5	-417.973	399.5	-0.263925	399.5	-359.479
			400	-368.508	400	-461.465	400	42.8855	400	-338.319	400	-417.899	400	-0.8387	400	-359.433
			400.5	-368.519	400.5	-461.958	400.5	42.9749	400.5	-338.552	400.5	-418.37	400.5	-0.883035	400.5	-359.916
			401	-368.706	401	-462.087	401	43.2669	401	-338.587	401	-418.641	401	-0.451739	401	-360.032
			401.5	-368.877	401.5	-462.211	401.5	43.6321	401.5	-338.853	401.5	-418.664	401.5	-0.277315	401.5	-359.983
			402	-369.236	402	-462.714	402	43.3818	402	-338.911	402	-418.678	402	-0.437319	402	-360.585
			402.5	-369.353	402.5	-463.245	402.5	43.2747	402.5	-338.899	402.5	-419.146	402.5	-0.636907	402.5	-360.648
			403	-369.48	403	-463.278	403	43.4091	403	-339.087	403	-419.481	403	-0.834606	403	-360.943
			403.5	-369.607	403.5	-463.454	403.5	43.7365	403.5	-339.428	403.5	-419.674	403.5	-0.617566	403.5	-361.169
			404	-369.887	404	-463.675	404	43.5634	404	-339.44	404	-419.815	404	-0.612041	404	-361.49
			404.5	-370.126	404.5	-463.838	404.5	43.7606	404.5	-339.58	404.5	-420.001	404.5	-0.329235	404.5	-361.815
			405	-370.164	405	-464.087	405	43.8908	405	-339.59	405	-420.255	405	-0.868358	405	-361.736
			405.5	-370.482	405.5	-464.779	405.5	44.2344	405.5	-339.79	405.5	-420.223	405.5	-0.823914	405.5	-361.771
			406	-370.682	406	-464.557	406	44.1552	406	-340.201	406	-420.495	406	-0.781974	406	-362.214
			406.5	-371.228	406.5	-464.937	406.5	44.6984	406.5	-340.371	406.5	-420.778	406.5	-0.895686	406.5	-362.533
			407	-371.316	407	-465.636	407	44.8927	407	-340.409	407	-421.183	407	-1.1676	407	-362.776
			407.5	-371.297	407.5	-465.567	407.5	44.6993	407.5	-340.727	407.5	-421.628	407.5	-1.0217	407.5	-363.309
			408	-371.766	408	-465.856	408	44.6397	408	-340.784	408	-421.509	408	-0.940957	408	-363.406
			408.5	-371.853	408.5	-467.021	408.5	44.3812	408.5	-340.845	408.5	-421.738	408.5	-0.835747	408.5	-363.841
			409	-372.071	409	-467.135	409	43.9687	409	-341.238	409	-422.196	409	-1.23739	409	-363.958
			409.5	-372.465	409.5	-467.411	409.5	44.3272	409.5	-341.326	409.5	-422.133	409.5	-1.04645	409.5	-364.249
			410	-372.369	410	-467.702	410	44.4349	410	-341.389	410	-422.286	695.215	1.7976931E308	410	-364.12
			410.5	-372.623	410.5	-467.97	410.5	44.5208	410.5	-341.605	410.5	-423.949	980.5	-130.872	410.5	-364.582
			411	-372.739	411	-468.199	411	44.7871	411	-341.747	411	-423.64	981	-130.908	411	-364.785
			411.5	-373.322	411.5	-468.414	411.5	44.8673	411.5	-341.806	411.5	-422.942	981.5	-131.442	411.5	-365.205
			412	-373.5	412	-468.807	412	44.9718	412	-342.023	412	-424.477	982	-131.108	412	-365.114
			412.5	-373.683	412.5	-468.818	412.5	45.0167	412.5	-342.089	412.5	-424.507	982.5	-131.904	412.5	-365.478
			413	-373.939	413	-469.392	413	45.1314	413	-342.188	413	-424.937	983	-131.295	413	-365.618
			413.5	-374.127	413.5	-469.627	413.5	45.3535	413.5	-342.391	413.5	-425.152	983.5	-131.319	413.5	-365.661
			414	-374.65	414	-469.897	414	45.3597	414	-342.835	414	-425.087	984	-131.213	414	-365.663
			414.5	-374.655	414.5	-470.256	414.5	45.241	414.5	-342.607	414.5	-425.479	984.5	-131.651	414.5	-366.204
			415	-374.857	415	-470.653	415	45.2912	415	-342.729	415	-425.759	985	-131.55	415	-366.143
			415.5	-374.855	415.5	-470.733	415.5	45.3626	415.5	-342.864	415.5	-426.101	985.5	-131.526	415.5	-366.637
			416	-375.162	416	-471.079	416	45.6947	416	-343.172	416	-426.114	986	-131.79	416	-367.296
			416.5	-375.671	416.5	-471.515	416.5	45.8451	416.5	-343.229	416.5	-426.167	986.5	-132.076	416.5	-367.07
			417	-375.544	417	-471.689	417	45.7754	417	-343.263	417	-426.73	987	-131.908	417	-367.416
			417.5	-375.788	417.5	-471.776	417.5	46.0042	417.5	-343.522	417.5	-426.624	987.5	-132.396	417.5	-367.811
			418	-376.296	418	-471.864	418	45.5344	418	-343.552	418	-426.801	988	-132.417	418	-368.03
			418.5	-376.368	418.5	-472.424	418.5	45.3844	418.5	-343.748	418.5	-427.153	988.5	-132.064	418.5	-367.809
			419	-376.638	419	-472.55	419	45.1038	419	-343.873	419	-427.244	989	-132.521	419	-368.522
			419.5	-376.751	419.5	-472.849	419.5	45.074	419.5	-343.938	419.5	-427.285	989.5	-132.624	419.5	-368.541
			420	-376.806	420	-473.008	420	45.3673	420	-343.941	420	-427.596	990	-132.319	420	-368.714
			420.5	-377.329	420.5	-473.398	420.5	45.2063	420.5	-344.134	420.5	-428.03	990.5	-132.738	420.5	-369.291
			421	-377.531	421	-473.963	421	44.9567	421	-344.469	421	-428.294	991	-132.376	421	-369.348
			421.5	-377.646	421.5	-474.123	421.5	44.9687	421.5	-344.663	421.5	-428.108	991.5	-132.697	421.5	-369.448
			422	-378.026	422	-474.283	422	44.7651	422	-344.893	422	-428.305	992	-132.526	422	-369.538
			422.5	-378.41	422.5	-474.426	422.5	44.7366	422.5	-344.89	422.5	-428.7	992.5	-132.815	422.5	-370.178
			423	-378.871	423	-474.704	423	44.935	423	-344.743	423	-428.712	993	-133.015	423	-369.989
			423.5	-378.986	423.5	-474.714	423.5	44.6288	423.5	-345.007	423.5	-428.978	993.5	-132.944	423.5	-370.378
			424	-379.33	424	-474.982	424	44.9699	424	-344.832	424	-429.087	994	-133.464	424	-370.833
			424.5	-379.515	424.5	-475.527	424.5	45.0975	424.5	-345.205	424.5	-429.502	994.5	-133.382	424.5	-370.701
			425	-379.728	425	-475.804	425	45.1272	425	-345.293	425	-429.664	995	-133.17	425	-371.133
			425.5	-380.014	425.5	-475.939	425.5	44.9277	425.5	-345.393	425.5	-430.025	995.5	-133.388	425.5	-371.308
			426	-380.294	426	-476.227	426	45.2591	426	-345.895	426	-430.105	996	-133.243	426	-371.318
			426.5	-380.467	426.5	-476.354	426.5	45.4624	426.5	-345.684	426.5	-430.176	996.5	-133.653	426.5	-371.877
			427	-381.095	427	-476.538	427	45.3161	427	-345.938	427	-430.712	997	-133.907	427	-371.995
			427.5	-380.987	427.5	-476.994	427.5	45.7412	427.5	-345.846	427.5	-430.918	997.5	-134.033	427.5	-372.114
			428	-381.465	428	-477.202	428	45.6796	428	-346.329	428	-431.126	998	-133.994	428	-372.149
			428.5	-381.698	428.5	-477.541	428.5	45.4524	428.5	-346.652	428.5	-431.422	998.5	-133.647	428.5	-372.554
			429	-381.999	429	-477.678	429	45.6898	429	-346.444	429	-431.24	999	-133.848	429	-372.896
			429.5	-382.138	429.5	-477.645	429.5	46.2406	429.5	-346.552	429.5	-431.886	999.5	-134.138	429.5	-373.144
			430	-382.273	430	-477.992	430	46.3193	430	-346.504	430	-432.104	1000	-134.291	430	-373.354
			430.5	-382.815	430.5	-478.751	430.5	46.5268	430.5	-346.774	430.5	-432.155	1000.5	-134.48	430.5	-373.254
			431	-383.118	431	-478.654	431	46.6724	431	-346.809	431	-432.477	1001	-134.35	431	-373.583
			431.5	-383.294	431.5	-478.835	431.5	46.5977	431.5	-347.022	431.5	-432.392	1001.5	-134.457	431.5	-373.722
			432	-383.787	432	-479.043	432	46.838	432	-347.005	432	-432.739	1002	-134.279	432	-374.255
			432.5	-383.948	432.5	-479.345	432.5	46.7376	432.5	-347.033	432.5	-432.913	1002.5	-134.079	432.5	-374.473
			433	-384.067	433	-479.466	433	47.057	433	-347.337	433	-433.153	1003	-134.257	433	-374.671
			433.5	-384.815	433.5	-479.84	433.5	47.4139	433.5	-347.612	433.5	-433.632	1003.5	-134.493	433.5	-374.958
			434	-384.963	434	-480.054	434	47.2873	434	-347.412	434	-433.802	1004	-134.596	434	-375.173
			434.5	-385.146	434.5	-480.355	434.5	47.5264	434.5	-347.395	434.5	-433.977	1004.5	-134.946	434.5	-375.075
			435	-385.263	435	-480.72	435	47.4004	435	-347.637	435	-434.054	1005	-134.858	435	-375.384
			435.5	-385.448	435.5	-480.811	435.5	47.6947	435.5	-347.756	435.5	-434.499	1005.5	-135.089	435.5	-375.961
			436	-385.789	436	-480.601	436	47.349	436	-347.579	436	-434.594	1006	-134.713	436	-376.034
			436.5	-386.086	436.5	-481.087	436.5	47.7111	436.5	-347.744	436.5	-434.579	1006.5	-134.867	436.5	-376.258
			437	-386.584	437	-481.572	437	47.7566	437	-347.863	437	-435.256	1007	-135.153	437	-376.772
			437.5	-386.631	437.5	-481.844	437.5	47.7527	437.5	-347.876	437.5	-435.514	1007.5	-134.991	437.5	-376.773
			438	-386.739	438	-481.992	438	47.7639	438	-347.871	438	-435.294	1008	-135.436	438	-376.991
			438.5	-387.102	438.5	-482.031	438.5	47.4729	438.5	-347.878	438.5	-435.632	1008.5	-135.056	438.5	-376.928
			439	-387.645	439	-482.283	439	47.7154	439	-348.275	439	-435.684	1009	-135.253	439	-377.387
			439.5	-387.404	439.5	-482.637	439.5	47.5438	439.5	-348.226	439.5	-436.011	1009.5	-135.27	439.5	-377.646
			440	-388.032	440	-483.163	440	47.7649	440	-348.217	440	-436.115	1010	-135.333	440	-377.986
			440.5	-388.127	440.5	-483.494	440.5	47.8711	440.5	-348.484	440.5	-436.337	1010.5	-135.577	440.5	-378.159
			441	-388.429	441	-483.498	441	47.747	441	-348.175	441	-436.308	1011	-135.287	441	-378.281
			441.5	-389.031	441.5	-483.233	441.5	47.8211	441.5	-348.49	441.5	-436.645	1011.5	-135.586	441.5	-378.605
			442	-389.339	442	-483.578	442	47.6814	442	-348.487	442	-437.22	1012	-135.493	442	-379.063
			442.5	-389.297	442.5	-483.773	442.5	47.7292	442.5	-348.629	442.5	-436.966	1012.5	-135.537	442.5	-379.005
			443	-389.692	443	-484.316	443	47.5946	443	-348.711	443	-437.218	1013	-135.865	443	-379.454
			443.5	-389.873	443.5	-484.751	443.5	47.5959	443.5	-348.928	443.5	-437.274	1013.5	-135.799	443.5	-379.418
			444	-390.255	444	-485.104	444	47.4688	444	-349.016	444	-437.648	1014	-135.603	444	-379.457
			444.5	-390.225	444.5	-485.178	444.5	47.5077	444.5	-349.449	444.5	-437.702	1014.5	-135.975	444.5	-379.748
			445	-390.447	445	-484.99	445	47.3684	445	-349.059	445	-438.34	1015	-135.845	445	-380.033
			445.5	-392.441	445.5	-485.248	445.5	47.3808	445.5	-349.4	445.5	-438.27	1015.5	-135.697	445.5	-380.358
			446	-392.769	446	-485.551	446	47.4256	446	-349.461	446	-438.255	1016	-135.647	446	-380.447
			446.5	-391.372	446.5	-485.717	446.5	47.307	446.5	-349.581	446.5	-438.538	1016.5	-136.133	446.5	-380.65
			447	-391.584	447	-485.808	447	47.4774	447	-349.599	447	-438.478	1017	-135.72	447	-380.76
			447.5	-391.987	447.5	-485.911	447.5	47.5056	447.5	-349.385	447.5	-438.748	1017.5	-135.851	447.5	-381.146
			448	-392.151	448	-486.253	448	47.5471	448	-349.452	448	-438.94	1018	-135.017	448	-381.591
			448.5	-393.892	448.5	-486.573	448.5	47.8378	448.5	-349.525	448.5	-439.238	1018.5	-133.554	448.5	-381.225
			449	-393.957	449	-486.93	449	47.4774	449	-349.597	449	-439.246	1019	-133.307	449	-381.945
			449.5	-394.566	449.5	-486.887	449.5	47.672	449.5	-349.648	449.5	-439.904	1019.5	-132.315	449.5	-382.176
			450	-394.473	450	-487.229	450	47.2625	450	-349.803	450	-439.607	1020	-132.524	450	-382.125
			450.5	-394.891	450.5	-487.505	450.5	47.5743	450.5	-349.963	450.5	-439.78	1020.5	-132.198	450.5	-382.245
			451	-395.213	451	-487.827	451	47.7227	451	-350.247	451	-439.841	1021	-131.964	451	-382.341
			451.5	-395.235	451.5	-487.56	451.5	47.7642	451.5	-350.072	451.5	-440.027	1021.5	-131.981	451.5	-382.924
			452	-395.408	452	-487.882	452	47.834	452	-349.993	452	-440.586	1022	-131.547	452	-383.183
			452.5	-395.821	452.5	-488.388	452.5	48.2749	452.5	-350.425	452.5	-440.925	1022.5	-131.424	452.5	-383.224
			453	-396.044	453	-488.263	453	48.4844	453	-350.457	453	-440.958	1023	-131.239	453	-383.821
			453.5	-396.081	453.5	-488.371	453.5	48.7861	453.5	-350.65	453.5	-440.848	1023.5	-131.615	453.5	-384.086
			454	-396.49	454	-488.595	454	48.3522	454	-350.546	454	-441.364	1024	-132.866	454	-383.852
			454.5	-396.494	454.5	-488.793	454.5	47.4953	454.5	-350.542	454.5	-441.382	1024.5	-133.25	454.5	-383.781
			455	-396.847	455	-488.964	455	47.3146	455	-350.674	455	-441.431	1025	-133.324	455	-384.26
			455.5	-397.038	455.5	-488.968	455.5	47.1319	455.5	-350.455	455.5	-442.093	1025.5	-133.867	455.5	-384.736
			456	-397.316	456	-489.131	456	47.0883	456	-350.547	456	-442.588	1026	-134.625	456	-384.631
			456.5	-397.604	456.5	-489.439	456.5	47.033	456.5	-350.825	456.5	-442.517	1026.5	-134.259	456.5	-384.937
			457	-397.457	457	-489.497	457	46.9507	457	-350.853	457	-442.689	1027	-134.942	457	-385.538
			457.5	-397.522	457.5	-489.669	457.5	47.1265	457.5	-350.81	457.5	-442.643	1027.5	-135.087	457.5	-385.71
			458	-397.825	458	-490.05	458	47.3625	458	-350.843	458	-443.206	1028	-135.093	458	-385.848
			458.5	-398.098	458.5	-490.487	458.5	47.5631	458.5	-351.057	458.5	-442.982	1028.5	-135.377	458.5	-385.833
			459	-398.44	459	-490.064	459	47.4529	459	-350.868	459	-443.117	1029	-135.247	459	-385.969
			459.5	-398.697	459.5	-490.352	459.5	47.4951	459.5	-350.598	459.5	-443.526	1029.5	-135.445	459.5	-386.522
			460	-398.828	460	-490.468	460	47.989	460	-351.015	460	-443.66	1030	-135.703	460	-386.576
			460.5	-399.181	460.5	-490.587	460.5	48.1125	460.5	-351.147	460.5	-444.014	1030.5	-135.695	460.5	-386.772
			461	-398.983	461	-490.785	461	48.2615	461	-350.791	461	-444.381	1031	-135.911	461	-387.192
			461.5	-399.099	461.5	-491.15	461.5	48.5539	461.5	-351.076	461.5	-444.647	1031.5	-135.777	461.5	-387.014
			462	-399	462	-491.319	462	48.4341	462	-351.228	462	-444.672	1032	-136	462	-387.634
			462.5	-399.01	462.5	-491.272	462.5	48.9279	462.5	-351.409	462.5	-445.266	1032.5	-136.493	462.5	-387.51
			463	-398.956	463	-491.479	463	48.7959	463	-351.472	463	-445.192	1033	-136.497	463	-387.453
			463.5	-398.688	463.5	-491.964	463.5	49.453	463.5	-351.627	463.5	-445.706	1033.5	-135.951	463.5	-387.893
			464	-398.699	464	-491.845	464	49.5434	464	-351.509	464	-445.793	1034	-136.204	464	-388.188
			464.5	-398.57	464.5	-491.325	464.5	49.5445	464.5	-351.511	464.5	-446.133	1034.5	-136.2	464.5	-388.035
			465	-398.546	465	-491.315	465	49.7196	465	-351.173	465	-446.598	1035	-136.26	465	-388.32
			465.5	-398.335	465.5	-491.393	465.5	50.0401	465.5	-351.592	465.5	-446.635	1035.5	-136.017	465.5	-387.801
			466	-398.155	466	-491.547	466	49.9698	466	-351.851	466	-447.071	1036	-136.117	466	-388.595
			466.5	-398.412	466.5	-491.508	466.5	50.1892	466.5	-351.909	466.5	-447.715	1036.5	-136.177	466.5	-388.436
			467	-398.287	467	-491.439	467	50.4377	467	-352.192	467	-448.171	1037	-136.431	467	-388.379
			467.5	-398.488	467.5	-491.559	467.5	50.52	467.5	-352.261	467.5	-447.81	1037.5	-136.404	467.5	-389.044
			468	-398.339	468	-491.771	468	50.3587	468	-352.276	468	-448.409	1038	-136.624	468	-388.935
			468.5	-398.55	468.5	-491.629	468.5	50.4537	468.5	-352.226	468.5	-448.801	1038.5	-136.467	468.5	-388.893
			469	-398.433	469	-491.745	469	50.9397	469	-352.643	469	-449.12	1039	-136.657	469	-389.006
			469.5	-398.57	469.5	-491.977	469.5	50.9403	469.5	-352.775	469.5	-449.826	1039.5	-136.379	469.5	-389.373
			470	-398.795	470	-492.633	470	50.941	470	-352.451	470	-450.238	1040	-136.341	470	-389.271
			470.5	-398.817	470.5	-492.635	470.5	51.0321	470.5	-352.614	470.5	-450.279	1040.5	-136.521	470.5	-389.627
			471	-399.261	471	-492.649	471	51.1289	471	-352.737	471	-450.819	1041	-136.876	471	-390.085
			471.5	-399.092	471.5	-492.791	471.5	51.2272	471.5	-353.022	471.5	-450.749	1041.5	-136.84	471.5	-390.326
			472	-399.323	472	-492.946	472	51.0686	472	-352.959	472	-451.036	1042	-136.841	472	-390.568
			472.5	-399.564	472.5	-493.128	472.5	51.3996	472.5	-352.942	472.5	-451.393	1042.5	-136.608	472.5	-390.608
			473	-399.827	473	-493.445	473	51.3058	473	-353.052	473	-451.834	1043	-137.277	473	-391.128
			473.5	-400.165	473.5	-493.991	473.5	51.3204	473.5	-353.455	473.5	-452.225	1043.5	-136.882	473.5	-391.541
			474	-400.219	474	-493.976	474	51.5629	474	-353.252	474	-452.434	1044	-137.162	474	-391.933
			474.5	-400.619	474.5	-493.999	474.5	51.5134	474.5	-353.549	474.5	-452.736	1044.5	-137.118	474.5	-392.299
			475	-400.788	475	-493.799	475	51.5725	475	-353.499	475	-453.008	1045	-137.072	475	-392.117
			475.5	-401.003	475.5	-494.093	475.5	51.4659	475.5	-353.852	475.5	-453.531	1045.5	-137.189	475.5	-392.49
			476	-401.263	476	-494.417	476	51.606	476	-353.77	476	-453.715	1046	-137.595	476	-392.689
			476.5	-401.719	476.5	-494.822	476.5	51.8502	476.5	-353.49	476.5	-453.92	1046.5	-137.443	476.5	-392.544
			477	-401.968	477	-495.054	477	51.7729	477	-353.744	477	-454.085	1047	-137.204	477	-392.936
			477.5	-402.204	477.5	-495.041	477.5	51.9396	477.5	-353.744	477.5	-454.495	1047.5	-137.325	477.5	-393.213
			478	-402.188	478	-495.43	478	52.2054	478	-354.018	478	-454.718	1048	-137.559	478	-394.213
			478.5	-402.508	478.5	-495.16	478.5	52.2429	478.5	-354.228	478.5	-455.066	1048.5	-137.816	478.5	-394.129
			479	-402.695	479	-495.547	479	52.3612	479	-354.403	479	-455.304	1049	-137.772	479	-394.212
			479.5	-402.664	479.5	-495.813	479.5	52.2103	479.5	-354.16	479.5	-455.431	1049.5	-137.437	479.5	-394.237
			480	-402.755	480	-496.103	480	52.3591	480	-354.477	480	-455.326	1050	-137.392	480	-394.361
			480.5	-402.861	480.5	-496.228	480.5	52.3128	480.5	-354.464	480.5	-455.513	1050.5	-138.031	480.5	-394.778
			481	-402.714	481	-497.025	481	51.5478	481	-354.562	481	-455.975	1051	-137.889	481	-394.869
			481.5	-403.296	481.5	-496.782	481.5	51.4654	481.5	-355.15	481.5	-455.963	1051.5	-137.706	481.5	-394.795
			482	-403.5	482	-497.359	482	51.2045	482	-355.041	482	-456.483	1052	-137.486	482	-395.389
			482.5	-403.088	482.5	-497.197	482.5	50.815	482.5	-355.577	482.5	-456.791	1052.5	-137.833	482.5	-395.047
			483	-403.369	483	-497.228	483	49.9322	483	-355.768	483	-456.461	1053	-138.033	483	-394.94
			483.5	-403.343	483.5	-497.576	483.5	49.6181	483.5	-355.97	483.5	-456.445	1053.5	-137.906	483.5	-394.91
			484	-403.141	484	-497.554	484	49.1491	484	-356.549	484	-456.534	1054	-138.11	484	-394.975
			484.5	-402.799	484.5	-497.799	484.5	48.6764	484.5	-357.208	484.5	-456.627	1054.5	-138.025	484.5	-395.064
			485	-402.899	485	-497.851	485	47.5802	485	-357.633	485	-456.674	1055	-138.425	485	-394.621
			485.5	-402.623	485.5	-498.141	485.5	46.9432	485.5	-358.244	485.5	-456.547	1055.5	-138.442	485.5	-394.542
			486	-402.376	486	-498.131	486	46.0856	486	-358.813	486	-456.481	1056	-138.221	486	-394.11
			486.5	-401.631	486.5	-498.089	486.5	45.3868	486.5	-359.479	486.5	-456.46	1056.5	-138.406	486.5	-393.845
			487	-401.51	487	-498.229	487	44.1865	487	-360.317	487	-456.224	1057	-138.23	487	-393.714
			487.5	-400.712	487.5	-498.254	487.5	42.929	487.5	-361.162	487.5	-456.229	1057.5	-138.57	487.5	-393.098
			488	-400.573	488	-498.39	488	41.9032	488	-362.059	488	-456.049	1058	-138.504	488	-392.213
			488.5	-399.747	488.5	-498.429	488.5	40.6004	488.5	-363.063	488.5	-455.657	1058.5	-138.273	488.5	-391.982
			489	-398.991	489	-498.411	489	39.1882	489	-363.928	489	-455.341	1059	-137.874	489	-391.712
			489.5	-398.599	489.5	-498.139	489.5	37.7553	489.5	-365.077	489.5	-454.865	1059.5	-137.961	489.5	-390.969
			490	-397.708	490	-498.099	490	36.3787	490	-366.007	490	-454.48	1060	-138.647	490	-390.214
			490.5	-396.885	490.5	-498.136	490.5	35.1253	490.5	-367.258	490.5	-454.127	1060.5	-138.765	490.5	-389.516
			491	-395.825	491	-498.042	491	33.5313	491	-368.258	491	-453.402	1061	-138.569	491	-388.775
			491.5	-395.199	491.5	-497.481	491.5	31.679	491.5	-369.293	491.5	-452.911	1061.5	-138.308	491.5	-388.131
			492	-394.488	492	-497.206	492	30.1157	492	-370.578	492	-452.55	1062	-138.867	492	-387.277
			492.5	-393.141	492.5	-496.886	492.5	28.6342	492.5	-371.23	492.5	-451.72	1062.5	-138.626	492.5	-386.27
			493	-392.045	493	-496.747	493	26.8788	493	-372.35	493	-450.805	1063	-138.481	493	-385.358
			493.5	-391.087	493.5	-496.228	493.5	25.4238	493.5	-373.234	493.5	-450.221	1063.5	-138.51	493.5	-384.514
			494	-389.781	494	-495.615	494	23.7434	494	-374.344	494	-449.43	1064	-138.85	494	-383.753
			494.5	-388.661	494.5	-495.389	494.5	21.8467	494.5	-375.227	494.5	-448.568	1064.5	-138.96	494.5	-382.795
			495	-387.552	495	-494.907	495	20.8263	495	-375.545	495	-447.595	1065	-138.643	495	-381.92
			495.5	-386.341	495.5	-494.424	495.5	19.2995	495.5	-376.469	495.5	-446.48	1065.5	-138.432	495.5	-380.998
			496	-385.688	496	-493.745	496	17.964	496	-376.75	496	-445.504	1066	-138.705	496	-379.654
			496.5	-384.677	496.5	-493.02	496.5	16.8976	496.5	-377.321	496.5	-444.71	1066.5	-138.851	496.5	-378.951
			497	-381.616	497	-492.469	497	15.6173	497	-377.388	497	-443.201	1067	-138.624	497	-377.645
			497.5	-380.993	497.5	-491.752	497.5	14.6625	497.5	-377.511	497.5	-442.038	1067.5	-138.899	497.5	-377.052
			498	-381.522	498	-491.307	498	13.2638	498	-377.647	498	-440.914	1068	-138.893	498	-376.34
			498.5	-379.259	498.5	-490.752	498.5	12.311	498.5	-377.436	498.5	-440.249	1068.5	-139.045	498.5	-375.156
			499	-378.48	499	-489.874	499	11.0653	499	-377.456	499	-439.079	1069	-138.867	499	-374.741
			499.5	-377.586	499.5	-489.284	499.5	10.3845	499.5	-376.984	499.5	-437.822	1069.5	-139.27	499.5	-373.568
			500	-376.845	500	-488.913	500	9.65399	500	-376.967	500	-436.688	1070	-139.348	500	-372.643
			500.5	-376.098	500.5	-488.437	500.5	8.81072	500.5	-376.954	500.5	-436.054	1070.5	-139.376	500.5	-371.872
			501	-375.267	501	-487.932	501	6.99251	501	-376.646	501	-435.439	1071	-139.191	501	-371.373
			501.5	-374.802	501.5	-487.251	501.5	6.38967	501.5	-376.3	501.5	-434.425	1071.5	-138.972	501.5	-370.597
			502	-374.266	502	-486.724	502	5.42569	502	-375.839	502	-433.448	1072	-139.008	502	-369.976
			502.5	-373.831	502.5	-486.466	502.5	4.96359	502.5	-375.191	502.5	-432.035	1072.5	-139.653	502.5	-369.432
			503	-373.233	503	-486.199	503	4.21091	503	-375.112	503	-430.807	1073	-139.102	503	-368.655
			503.5	-372.761	503.5	-485.49	503.5	3.73816	503.5	-374.472	503.5	-430.145	1073.5	-138.923	503.5	-368.168
			504	-372.28	504	-485.242	504	3.46194	504	-374.221	504	-429.799	1074	-139.277	504	-367.839
			504.5	-371.903	504.5	-484.858	504.5	2.73956	504.5	-374.233	504.5	-428.801	1074.5	-139.066	504.5	-367.471
			505	-371.465	505	-484.683	505	2.30411	505	-373.924	505	-428.041	1075	-139.532	505	-367.068
			505.5	-371.322	505.5	-484.227	505.5	2.16068	505.5	-373.535	505.5	-427.341	1075.5	-139.325	505.5	-366.127
			506	-371.363	506	-483.846	506	1.90369	506	-373.192	506	-427.003	1076	-139.753	506	-366.027
			506.5	-371.086	506.5	-483.823	506.5	1.84731	506.5	-372.668	506.5	-426.353	1076.5	-139.408	506.5	-365.67
			507	-371.031	507	-483.843	507	1.2798	507	-372.68	507	-425.196	1077	-139.232	507	-365.694
			507.5	-370.788	507.5	-483.734	507.5	1.04488	507.5	-372.528	507.5	-424.941	1077.5	-140.104	507.5	-365.524
			508	-370.558	508	-483.57	508	0.636453	508	-372.024	508	-424.35	1078	-139.733	508	-365.282
			508.5	-370.484	508.5	-483.661	508.5	0.585434	508.5	-371.883	508.5	-423.748	1078.5	-139.324	508.5	-364.844
			509	-370.215	509	-483.263	509	0.598928	509	-371.604	509	-423.522	1079	-139.816	509	-364.989
			509.5	-370.368	509.5	-482.954	509.5	0.032345	509.5	-371.536	509.5	-423.367	1079.5	-139.362	509.5	-364.75
			510	-370.198	510	-483.233	510	-0.743212	510	-371.462	510	-423.16	1080	-139.729	510	-364.715
			510.5	-369.964	510.5	-483.574	510.5	-1.09962	510.5	-371.05	510.5	-422.362	1080.5	-139.689	510.5	-364.434
			511	-369.98	511	-483.632	511	-1.48829	511	-370.67	511	-422.222	1081	-139.762	511	-364.763
			511.5	-369.805	511.5	-483.704	511.5	-1.6829	511.5	-370.683	511.5	-422.096	1081.5	-139.722	511.5	-364.351
			512	-370.05	512	-483.469	512	-1.75014	512	-370.395	512	-421.85	1082	-139.648	512	-364.303
			512.5	-369.993	512.5	-483.669	512.5	-1.97081	512.5	-370.521	512.5	-421.359	1082.5	-139.572	512.5	-364.177
			513	-369.89	513	-483.962	513	-2.4134	513	-370.173	513	-421.212	1083	-139.636	513	-364.358
			513.5	-370.38	513.5	-483.946	513.5	-2.43962	513.5	-370.127	513.5	-421.139	1083.5	-140.066	513.5	-364.2
			514	-370.21	514	-484.031	514	-2.81849	514	-370.286	514	-420.566	1084	-140.122	514	-363.983
			514.5	-370.368	514.5	-483.896	514.5	-2.84305	514.5	-370.017	514.5	-420.251	1084.5	-139.901	514.5	-363.782
			515	-370.392	515	-484.128	515	-3.44994	515	-369.843	515	-420.938	1085	-140.355	515	-364.227
			515.5	-370.391	515.5	-484.393	515.5	-3.39676	515.5	-369.921	515.5	-420.688	1085.5	-139.844	515.5	-364.218
			516	-370.14	516	-484.329	516	-3.67576	516	-369.862	516	-420.289	1086	-140.095	516	-364.457
			516.5	-370.187	516.5	-484.369	516.5	-4.03502	516.5	-370.013	516.5	-420.479	1086.5	-140.545	516.5	-364.28
			517	-370.364	517	-484.707	517	-4.35401	517	-369.688	517	-420.594	1087	-140.737	517	-364.432
			517.5	-370.375	517.5	-484.271	517.5	-4.15193	517.5	-369.698	517.5	-420.464	1087.5	-140.974	517.5	-364.268
			518	-370.572	518	-484.382	518	-4.5276	518	-369.492	518	-420.242	1088	-140.679	518	-364.289
			518.5	-370.377	518.5	-484.893	518.5	-4.38302	518.5	-369.581	518.5	-420.401	1088.5	-140.987	518.5	-364.433
			519	-370.214	519	-484.781	519	-4.62157	519	-369.591	519	-420.2	1089	-140.605	519	-364.603
			519.5	-370.393	519.5	-485.094	519.5	-4.82677	519.5	-369.686	519.5	-420.455	1089.5	-140.881	519.5	-364.427
			520	-370.686	520	-485.021	520	-4.97564	520	-369.656	520	-420.627	1090	-141.397	520	-364.515
			520.5	-370.466	520.5	-485.195	520.5	-4.79173	520.5	-370.082	520.5	-420.313	1090.5	-141.506	520.5	-364.343
			521	-370.794	521	-485.288	521	-5.23389	521	-369.774	521	-420.242	1091	-141.812	521	-364.772
			521.5	-370.756	521.5	-485.27	521.5	-5.17134	521.5	-369.882	521.5	-420.036	1091.5	-141.915	521.5	-364.53
			522	-370.661	522	-485.557	522	-5.70833	522	-369.942	522	-420.49	1092	-141.76	522	-364.778
			522.5	-370.876	522.5	-485.445	522.5	-5.53867	522.5	-369.964	522.5	-420.528	1092.5	-142.343	522.5	-364.426
			523	-371.204	523	-485.563	523	-5.59234	523	-370.228	523	-420.513	1093	-141.876	523	-364.764
			523.5	-371.048	523.5	-485.94	523.5	-5.99434	523.5	-370.241	523.5	-420.691	1093.5	-141.934	523.5	-364.757
			524	-370.947	524	-486.015	524	-6.23182	524	-370.356	524	-420.467	1094	-142.444	524	-364.354
			524.5	-370.848	524.5	-485.878	524.5	-6.57903	524.5	-370.203	524.5	-420.565	1094.5	-142.257	524.5	-364.405
			525	-371.147	525	-486.228	525	-7.20835	525	-370.306	525	-420.504	1095	-142.716	525	-364.765
			525.5	-370.871	525.5	-486.284	525.5	-7.25935	525.5	-370.379	525.5	-420.755	1095.5	-143.198	525.5	-364.609
			526	-371.362	526	-486.133	526	-7.71999	526	-370.451	526	-420.458	1096	-142.918	526	-365.045
			526.5	-371.487	526.5	-486.332	526.5	-7.40092	526.5	-370.61	526.5	-420.501	1096.5	-142.879	526.5	-365.507
			527	-371.499	527	-486.284	527	-7.82984	527	-370.413	527	-420.568	1097	-142.844	527	-364.951
			527.5	-371.283	527.5	-486.366	527.5	-8.01255	527.5	-370.584	527.5	-420.564	1097.5	-143.537	527.5	-364.835
			528	-371.284	528	-486.523	528	-8.1147	528	-370.996	528	-420.569	1098	-143.231	528	-364.623
			528.5	-371.627	528.5	-486.503	528.5	-8.57753	528.5	-370.887	528.5	-420.513	1098.5	-143.444	528.5	-364.776
			529	-371.626	529	-486.957	529	-8.94658	529	-371.033	529	-420.73	1099	-143.761	529	-365.136
			529.5	-371.735	529.5	-486.791	529.5	-9.06091	529.5	-371.34	529.5	-420.8	1099.5	-143.825	529.5	-365.214
			530	-371.676	530	-486.862	530	-9.26622	530	-371.419	530	-420.676	1100	-143.887	530	-364.971
			530.5	-371.832	530.5	-486.937	530.5	-9.19903	530.5	-371.228	530.5	-420.716	1100.5	-143.888	530.5	-364.94
			531	-371.531	531	-486.956	531	-9.61898	531	-370.913	531	-420.731	1101	-143.712	531	-365.206
			531.5	-371.423	531.5	-487.172	531.5	-9.81866	531.5	-371.133	531.5	-420.852	1101.5	-144.142	531.5	-365.423
			532	-371.735	532	-487.356	532	-10.0578	532	-371.203	532	-420.876	1102	-144.128	532	-365.473
			532.5	-371.837	532.5	-487.599	532.5	-10.2167	532.5	-371.564	532.5	-420.961	1102.5	-144.221	532.5	-365.14
			533	-372.07	533	-487.63	533	-10.2327	533	-371.414	533	-421.152	1103	-144.117	533	-365.112
			533.5	-372.126	533.5	-487.643	533.5	-9.71008	533.5	-371.582	533.5	-420.766	1103.5	-144.399	533.5	-365.154
			534	-372.299	534	-487.49	534	-10.177	534	-371.595	534	-420.861	1104	-144.719	534	-365.45
			534.5	-372.474	534.5	-488.068	534.5	-10.227	534.5	-371.582	534.5	-421.047	1104.5	-144.526	534.5	-365.348
			535	-372.414	535	-487.938	535	-10.5236	535	-371.687	535	-420.813	1105	-144.814	535	-365.372
			535.5	-372.491	535.5	-488.075	535.5	-10.3302	535.5	-371.608	535.5	-421.253	1105.5	-144.766	535.5	-365.648
			536	-372.514	536	-488.122	536	-10.6591	536	-372.05	536	-421.152	1106	-144.95	536	-365.347
			536.5	-372.222	536.5	-488.261	536.5	-10.9828	536.5	-372.214	536.5	-421.271	1106.5	-144.961	536.5	-365.379
			537	-372.487	537	-488.461	537	-11.5757	537	-372.054	537	-421.365	1107	-145.02	537	-365.252
			537.5	-372.468	537.5	-488.462	537.5	-11.5124	537.5	-371.845	537.5	-421.428	1107.5	-144.733	537.5	-365.657
			538	-372.228	538	-488.716	538	-11.8531	538	-371.926	538	-421.111	1108	-144.641	538	-366.031
			538.5	-372.84	538.5	-488.516	538.5	-11.4122	538.5	-372.032	538.5	-421.103	1108.5	-144.791	538.5	-365.782
			539	-374.625	539	-488.573	539	-11.8555	539	-372.131	539	-421.331	1109	-144.98	539	-365.462
			539.5	-374.463	539.5	-489.02	539.5	-11.9005	539.5	-371.975	539.5	-421.544	1109.5	-145.12	539.5	-365.953
			540	-372.787	540	-488.976	540	-12.5188	540	-372.061	540	-421.389	1110	-145.007	540	-366.093
			540.5	-372.97	540.5	-488.948	540.5	-12.9803	540.5	-372.3	540.5	-421.469	1110.5	-145.548	540.5	-365.802
			541	-372.938	541	-489.118	541	-13.7374	541	-372.353	541	-421.397	1111	-145.282	541	-365.885
			541.5	-374.81	541.5	-488.988	541.5	-14.4283	541.5	-372.731	541.5	-421.36	1111.5	-145.341	541.5	-365.92
			542	-374.919	542	-488.945	542	-14.9944	542	-372.571	542	-421.534	1112	-145.765	542	-365.981
			542.5	-373.29	542.5	-489.532	542.5	-15.3663	542.5	-372.565	542.5	-422.174	1112.5	-145.604	542.5	-365.93
			543	-375.003	543	-489.671	543	-15.8444	543	-372.658	543	-421.419	1113	-145.155	543	-365.993
			543.5	-374.903	543.5	-489.916	543.5	-15.9678	543.5	-372.528	543.5	-421.802	1113.5	-145.71	543.5	-366.15
			544	-374.874	544	-489.746	544	-16.6725	544	-372.663	544	-421.723	1114	-145.68	544	-365.95
			544.5	-375.175	544.5	-489.879	544.5	-17.136	544.5	-372.802	544.5	-421.947	1114.5	-145.535	544.5	-366.173
			545	-375.091	545	-490.076	545	-17.7553	545	-372.727	545	-421.649	1115	-145.926	545	-366.1
			545.5	-375.355	545.5	-489.761	545.5	-17.9857	545.5	-372.799	545.5	-422.007	1115.5	-145.494	545.5	-366.118
			546	-375.165	546	-489.803	546	-19.0573	546	-372.741	546	-421.813	1116	-145.581	546	-366.017
			546.5	-375.523	546.5	-490.158	546.5	-18.9311	546.5	-373.157	546.5	-422.042	1116.5	-145.662	546.5	-366.281
			547	-375.417	547	-490.442	547	-20.0864	547	-373.009	547	-421.969	1117	-146.202	547	-366.496
			547.5	-375.55	547.5	-490.346	547.5	-20.325	547.5	-373.163	547.5	-422.192	1117.5	-146.24	547.5	-366.416
			548	-375.704	548	-490.403	548	-20.8453	548	-372.899	548	-422.052	1118	-145.978	548	-366.613
			548.5	-375.728	548.5	-490.334	548.5	-20.9732	548.5	-373.383	548.5	-421.868	1118.5	-145.968	548.5	-366.601
			549	-375.613	549	-490.384	549	-22.3507	549	-373.447	549	-422.047	1119	-145.849	549	-366.217
			549.5	-375.759	549.5	-490.34	549.5	-23.1611	549.5	-373.454	549.5	-422.361	1119.5	-146.001	549.5	-366.454
			550	-376.33	550	-490.709	550	-23.4869	550	-373.42	550	-421.911	1120	-146.112	550	-366.403
			550.5	-376.3	550.5	-490.599	550.5	-23.5258	550.5	-373.329	550.5	-422.249	1120.5	-146.164	550.5	-366.817
			551	-376.334	551	-490.59	551	-23.6222	551	-373.344	551	-422.441	1121	-146.201	551	-366.563
			551.5	-376.651	551.5	-490.563	551.5	-23.7818	551.5	-373.362	551.5	-422.422	1121.5	-145.776	551.5	-366.295
			552	-376.663	552	-490.695	552	-24.1747	552	-373.373	552	-422.252	1122	-146.085	552	-366.707
			552.5	-376.523	552.5	-490.816	552.5	-24.0714	552.5	-373.588	552.5	-422.334	1122.5	-145.998	552.5	-366.848
			553	-376.663	553	-491.069	553	-24.0471	553	-373.967	553	-422.237	1123	-146.342	553	-366.808
			553.5	-376.513	553.5	-490.665	553.5	-24.0693	553.5	-373.928	553.5	-422.341	1123.5	-146.75	553.5	-366.501
			554	-376.815	554	-490.697	554	-24.5225	554	-373.832	554	-422.431	1124	-146.522	554	-366.771
			554.5	-377.149	554.5	-490.877	554.5	-24.3861	554.5	-373.723	554.5	-422.228	1124.5	-146.283	554.5	-366.948
			555	-376.911	555	-491.172	555	-24.3104	555	-373.863	555	-422.468	1125	-146.68	555	-367.124
			555.5	-377.068	555.5	-490.905	555.5	-23.6386	555.5	-373.959	555.5	-422.477	1125.5	-146.091	555.5	-367.294
			556	-377.434	556	-490.817	556	-22.6709	556	-373.811	556	-422.545	1126	-146.548	556	-367.294
			556.5	-377.427	556.5	-490.939	556.5	-23.16	556.5	-374.048	556.5	-422.496	1126.5	-146.221	556.5	-367.433
			557	-377.381	557	-491.287	557	-22.6235	557	-374.062	557	-422.717	1127	-146.523	557	-367.06
			557.5	-377.295	557.5	-491.107	557.5	-23.3309	557.5	-374.005	557.5	-422.58	1127.5	-146.32	557.5	-367.039
			558	-377.455	558	-491.351	558	-23.7007	558	-373.697	558	-422.647	1128	-146.47	558	-367.386
			558.5	-377.515	558.5	-491.13	558.5	-22.5893	558.5	-373.597	558.5	-422.667	1128.5	-146.511	558.5	-367.536
			559	-377.722	559	-491.293	559	-23.3896	559	-373.638	559	-422.747	1129	-146.493	559	-367.53
			559.5	-377.532	559.5	-491.458	559.5	-23.2351	559.5	-373.699	559.5	-422.995	1129.5	-147.012	559.5	-367.328
			560	-377.854	560	-491.265	560	-24.1487	560	-373.668	560	-422.877	1130	-146.824	560	-367.571
			560.5	-377.687	560.5	-491.564	560.5	-21.2376	560.5	-373.917	560.5	-422.949	1130.5	-146.83	560.5	-367.674
			561	-378.004	561	-491.462	561	-21.3943	561	-374.469	561	-422.905	1131	-146.793	561	-367.556
			561.5	-378.04	561.5	-491.402	561.5	-21.0855	561.5	-374.297	561.5	-423.039	1131.5	-146.71	561.5	-367.806
			562	-378.02	562	-491.76	562	-21.4837	562	-374.166	562	-423.27	1132	-146.69	562	-367.772
			562.5	-378.358	562.5	-491.668	562.5	-22.5042	562.5	-374.188	562.5	-423.559	1132.5	-146.751	562.5	-367.68
			563	-378.419	563	-491.879	563	-23.1723	563	-373.952	563	-422.93	1133	-146.741	563	-367.839
			563.5	-378.663	563.5	-491.945	563.5	-22.1466	563.5	-374.119	563.5	-422.934	1133.5	-146.968	563.5	-367.547
			564	-378.829	564	-491.847	564	-21.4494	564	-374.057	564	-423.215	1134	-146.69	564	-367.813
			564.5	-378.682	564.5	-492.039	564.5	-21.6449	564.5	-374.108	564.5	-423.098	1134.5	-146.763	564.5	-368.052
			565	-378.929	565	-491.831	565	-21.6806	565	-373.834	565	-423.481	1135	-146.714	565	-367.949
			565.5	-379.043	565.5	-492	565.5	-21.5284	565.5	-374.079	565.5	-423.262	1135.5	-146.666	565.5	-367.898
			566	-379.234	566	-492.106	566	-22.0695	566	-374.274	566	-423.198	1136	-146.451	566	-368.094
			566.5	-379.2	566.5	-492	566.5	-21.5187	566.5	-374.231	566.5	-423.224	1136.5	-146.711	566.5	-368.199
			567	-379.486	567	-492.18	567	-21.6859	567	-374.19	567	-423.428	1137	-146.945	567	-368.207
			567.5	-379.525	567.5	-492.294	567.5	-21.4746	567.5	-374.186	567.5	-423.323	1137.5	-147.199	567.5	-368.084
			568	-379.541	568	-492.715	568	-21.3394	568	-374.42	568	-423.431	1138	-147.282	568	-368.186
			568.5	-379.94	568.5	-492.401	568.5	-21.047	568.5	-374.501	568.5	-423.486	1138.5	-146.842	568.5	-368.432
			569	-379.873	569	-492.648	569	-21.2334	569	-373.893	569	-423.579	1139	-146.974	569	-368.542
			569.5	-380.29	569.5	-492.712	569.5	-21.1587	569.5	-374.261	569.5	-423.561	1139.5	-147.073	569.5	-368.359
			570	-380.188	570	-492.708	570	-20.924	570	-374.198	570	-423.513	1140	-147.149	570	-368.416
			570.5	-380.515	570.5	-492.416	570.5	-20.1939	570.5	-374.391	570.5	-423.633	1140.5	-146.995	570.5	-368.656
			571	-380.771	571	-492.621	571	-20.7539	571	-374.21	571	-423.364	1141	-147.033	571	-368.363
			571.5	-380.558	571.5	-492.965	571.5	-20.3927	571.5	-374.117	571.5	-423.344	1141.5	-146.942	571.5	-368.396
			572	-380.662	572	-492.784	572	-20.4542	572	-374.661	572	-423.526	1142	-146.935	572	-368.578
			572.5	-380.915	572.5	-492.863	572.5	-19.9816	572.5	-374.599	572.5	-423.391	1142.5	-147.299	572.5	-368.562
			573	-381.156	573	-492.872	573	-20.3328	573	-374.479	573	-423.423	1143	-147.406	573	-368.93
			573.5	-381.258	573.5	-493.127	573.5	-19.8546	573.5	-374.559	573.5	-423.349	1143.5	-147.03	573.5	-368.865
			574	-381.249	574	-492.96	574	-19.9631	574	-374.451	574	-423.519	1144	-147.093	574	-368.982
			574.5	-381.792	574.5	-493.068	574.5	-19.5378	574.5	-374.164	574.5	-423.846	1144.5	-147.326	574.5	-368.837
			575	-381.764	575	-493.254	575	-19.5395	575	-373.845	575	-423.555	1145	-147.065	575	-368.836
			575.5	-381.718	575.5	-493.206	575.5	-19.3563	575.5	-373.971	575.5	-423.86	1145.5	-147.298	575.5	-369.104
			576	-382.123	576	-493.437	576	-19.4389	576	-374	576	-423.213	1146	-147.145	576	-369.165
			576.5	-382.026	576.5	-493.526	576.5	-18.9689	576.5	-374.071	576.5	-423.582	1146.5	-147.511	576.5	-368.883
			577	-381.761	577	-493.337	577	-18.9719	577	-374.079	577	-424.058	1147	-147.306	577	-369.146
			577.5	-381.954	577.5	-493.343	577.5	-18.8511	577.5	-373.733	577.5	-423.769	1147.5	-147.506	577.5	-369.124
			578	-382.299	578	-493.414	578	-19.3578	578	-373.749	578	-423.657	1148	-147.488	578	-369.367
			578.5	-382.579	578.5	-493.618	578.5	-18.8536	578.5	-373.791	578.5	-424.124	1148.5	-147.157	578.5	-369.273
			579	-382.676	579	-493.862	579	-19.3992	579	-374.368	579	-423.879	1149	-147.523	579	-369.323
			579.5	-382.689	579.5	-494.083	579.5	-18.6673	579.5	-374.237	579.5	-423.639	1149.5	-147.761	579.5	-369.206
			580	-382.703	580	-493.524	580	-18.9131	580	-374.146	580	-423.603	1150	-147.465	580	-369.279
			580.5	-383.006	580.5	-493.651	580.5	-18.8262	580.5	-374.154	580.5	-424.232	1150.5	-147.967	580.5	-369.248
			581	-382.892	581	-493.935	581	-18.9545	581	-374.161	581	-423.738	1151	-147.749	581	-369.458
			581.5	-383.219	581.5	-493.869	581.5	-18.5442	581.5	-373.842	581.5	-423.572	1151.5	-147.456	581.5	-369.183
			582	-383.446	582	-493.864	582	-18.9641	582	-374.279	582	-423.983	1152	-147.587	582	-369.468
			582.5	-383.444	582.5	-493.757	582.5	-18.5436	582.5	-374.392	582.5	-423.866	1152.5	-147.697	582.5	-369.786
			583	-383.357	583	-494.195	583	-19.0706	583	-374.256	583	-423.683	1153	-148.011	583	-369.711
			583.5	-383.578	583.5	-494.093	583.5	-18.9137	583.5	-374.143	583.5	-423.735	1153.5	-147.637	583.5	-370.062
			584	-383.765	584	-493.937	584	-18.9354	584	-373.97	584	-423.557	1154	-147.392	584	-370.053
			584.5	-383.718	584.5	-494.116	584.5	-18.7518	584.5	-374.295	584.5	-424.004	1154.5	-147.66	584.5	-369.578
			585	-383.979	585	-494.345	585	-19.3362	585	-374.191	585	-423.792	1155	-147.899	585	-369.732
			585.5	-383.681	585.5	-494.333	585.5	-19.3386	585.5	-374.037	585.5	-423.736	1155.5	-148.294	585.5	-369.957
			586	-383.794	586	-494.049	586	-19.7323	586	-374.065	586	-423.968	1156	-148.078	586	-370.208
			586.5	-384.222	586.5	-494.383	586.5	-19.3764	586.5	-374.775	586.5	-423.452	1156.5	-148.001	586.5	-369.678
			587	-384.391	587	-494.779	587	-19.7561	587	-374.398	587	-423.328	1157	-147.937	587	-369.675
			587.5	-384.284	587.5	-494.551	587.5	-19.4404	587.5	-374.368	587.5	-423.547	1157.5	-148.079	587.5	-370.186
			588	-384.422	588	-494.782	588	-19.7868	588	-373.954	588	-424.051	1158	-148.198	588	-369.955
			588.5	-384.237	588.5	-494.48	588.5	-19.9025	588.5	-374.251	588.5	-424.167	1158.5	-148.046	588.5	-369.922
			589	-384.266	589	-494.64	589	-20.0566	589	-374.098	589	-424.165	1159	-148.001	589	-370.197
			589.5	-384.423	589.5	-494.883	589.5	-19.8747	589.5	-374.207	589.5	-424.098	1159.5	-148.381	589.5	-370.023
			590	-384.483	590	-494.911	590	-20.0665	590	-374.459	590	-424.007	1160	-148.386	590	-370.491
			590.5	-384.52	590.5	-495.008	590.5	-19.8789	590.5	-374.395	590.5	-423.984	1160.5	-148.403	590.5	-370.249
			591	-384.424	591	-495.053	591	-20.3562	591	-374.432	591	-424.181	1161	-148.223	591	-370.105
			591.5	-384.582	591.5	-495.04	591.5	-19.9458	591.5	-374.282	591.5	-423.865	1161.5	-148.035	591.5	-370.444
			592	-384.631	592	-494.927	592	-20.23	592	-374.392	592	-423.895	1162	-148.371	592	-370.426
			592.5	-384.612	592.5	-495.46	592.5	-20.3717	592.5	-374.571	592.5	-423.899	1162.5	-148.442	592.5	-370.381
			593	-384.599	593	-495.17	593	-20.4422	593	-374.466	593	-424.07	1163	-148.691	593	-370.84
			593.5	-384.75	593.5	-494.784	593.5	-20.2116	593.5	-374.616	593.5	-424.261	1163.5	-148.573	593.5	-370.465
			594	-384.662	594	-495.772	594	-20.7283	594	-374.62	594	-423.757	1164	-148.558	594	-370.545
			594.5	-384.927	594.5	-495.416	594.5	-20.0625	594.5	-374.373	594.5	-424.53	1164.5	-148.378	594.5	-370.595
			595	-384.76	595	-495.467	595	-20.8338	595	-374.514	595	-424.388	1165	-148.487	595	-370.835
			595.5	-384.99	595.5	-495.423	595.5	-20.5016	595.5	-374.619	595.5	-424.288	1165.5	-148.8	595.5	-370.556
			596	-385.199	596	-495.289	596	-21.0795	596	-374.368	596	-424.54	1166	-148.806	596	-370.605
			596.5	-384.993	596.5	-495.654	596.5	-21.1123	596.5	-374.237	596.5	-424.158	1166.5	-148.596	596.5	-370.408
			597	-384.966	597	-496.075	597	-21.4552	597	-374.432	597	-424.477	1167	-148.64	597	-370.875
			597.5	-384.855	597.5	-495.874	597.5	-21.316	597.5	-374.679	597.5	-424.764	1167.5	-148.46	597.5	-370.924
			598	-385.285	598	-496.337	598	-21.8416	598	-374.417	598	-424.584	1168	-148.609	598	-371.118
			598.5	-385.171	598.5	-495.637	598.5	-21.1543	598.5	-374.631	598.5	-424.86	1168.5	-148.563	598.5	-371.157
			599	-385.411	599	-495.668	599	-21.6422	599	-374.825	599	-424.765	1169	-149.173	599	-370.87
			599.5	-385.603	599.5	-496.301	599.5	-21.5852	599.5	-374.808	599.5	-424.883	1169.5	-148.598	599.5	-371.132
			600	-385.333	600	-496.053	600	-21.8044	600	-375.098	600	-424.857	1170	-148.793	600	-371.213
			600.5	-385.422	600.5	-495.653	600.5	-21.4552	600.5	-374.939	600.5	-425.235	1170.5	-149.029	600.5	-371.38
			601	-385.555	601	-496.362	601	-21.4521	601	-375.079	601	-425.305	1171	-149.065	601	-371.646
			601.5	-385.699	601.5	-496.302	601.5	-21.2888	601.5	-375.168	601.5	-425.225	1171.5	-149.131	601.5	-371.465
			602	-385.692	602	-496.907	602	-21.5161	602	-375.136	602	-425.233	1172	-149.034	602	-371.688
			602.5	-386.024	602.5	-496.901	602.5	-21.1849	602.5	-375.06	602.5	-425.45	1172.5	-149.116	602.5	-371.371
			603	-386.165	603	-496.879	603	-21.5497	603	-375.159	603	-425.597	1173	-149.112	603	-371.257
			603.5	-385.921	603.5	-496.826	603.5	-21.3462	603.5	-375.323	603.5	-425.462	1173.5	-149.211	603.5	-371.233
			604	-386.077	604	-496.946	604	-21.3195	604	-375.462	604	-425.457	1174	-149.647	604	-371.223
			604.5	-385.947	604.5	-497.426	604.5	-21.2583	604.5	-375.505	604.5	-425.475	1174.5	-149.332	604.5	-371.84
			605	-386.084	605	-497.167	605	-21.3132	605	-375.434	605	-425.459	1175	-149.4	605	-371.762
			605.5	-386.45	605.5	-497.19	605.5	-21.1736	605.5	-375.537	605.5	-425.364	1175.5	-149.439	605.5	-371.689
			606	-386.16	606	-497.317	606	-21.358	606	-375.351	606	-425.767	1176	-149.236	606	-371.558
			606.5	-386.172	606.5	-497.369	606.5	-20.8738	606.5	-375.672	606.5	-425.736	1176.5	-149.24	606.5	-372.051
			607	-386.304	607	-497.697	607	-21.5923	607	-375.707	607	-425.783	1177	-149.476	607	-371.895
			607.5	-386.416	607.5	-497.497	607.5	-21.3099	607.5	-375.782	607.5	-426.181	1177.5	-149.514	607.5	-372.09
			608	-386.448	608	-497.591	608	-21.5136	608	-375.636	608	-425.971	1178	-149.363	608	-371.787
			608.5	-386.787	608.5	-497.524	608.5	-21.2476	608.5	-376.006	608.5	-425.894	1178.5	-149.486	608.5	-372.064
			609	-386.453	609	-497.574	609	-21.5444	609	-376.083	609	-426.301	1179	-149.714	609	-371.879
			609.5	-386.859	609.5	-497.91	609.5	-21.1808	609.5	-376.09	609.5	-426.334	1179.5	-149.844	609.5	-371.855
			610	-386.688	610	-498.358	610	-21.7786	610	-376.083	610	-426.273	1180	-149.727	610	-371.988
			610.5	-386.679	610.5	-498.183	610.5	-21.185	610.5	-376.076	610.5	-426.247	1180.5	-149.601	610.5	-372.159
			611	-386.893	611	-498.371	611	-21.7671	611	-376.231	611	-426.311	1181	-149.873	611	-372.426
			611.5	-386.846	611.5	-498.445	611.5	-21.6895	611.5	-376.115	611.5	-426.636	1181.5	-149.704	611.5	-372.324
			612	-386.883	612	-498.269	612	-22.0106	612	-376.234	612	-426.338	1182	-149.982	612	-372.378
			612.5	-387.067	612.5	-498.456	612.5	-22.47	612.5	-376.334	612.5	-426.424	1182.5	-149.95	612.5	-372.247
			613	-387.181	613	-498.691	613	-22.1197	613	-376.247	613	-426.613	1183	-150.223	613	-372.159
			613.5	-387.167	613.5	-498.565	613.5	-22.0235	613.5	-376.426	613.5	-426.334	1183.5	-149.988	613.5	-372.399
			614	-387.271	614	-498.787	614	-22.3862	614	-376.652	614	-426.38	1184	-150.031	614	-372.288
			614.5	-387.441	614.5	-499.21	614.5	-22.5562	614.5	-376.702	614.5	-426.534	1184.5	-150.062	614.5	-372.777
			615	-387.419	615	-498.838	615	-22.6922	615	-376.544	615	-426.704	1185	-150.486	615	-372.915
			615.5	-387.379	615.5	-499.164	615.5	-22.7004	615.5	-376.702	615.5	-426.937	1185.5	-150.284	615.5	-372.74
			616	-387.212	616	-499.29	616	-22.8229	616	-376.697	616	-426.685	1186	-150.358	616	-372.822
			616.5	-387.257	616.5	-498.943	616.5	-23.0343	616.5	-376.723	616.5	-426.732	1186.5	-150.172	616.5	-372.76
			617	-387.561	617	-499.483	617	-23.5738	617	-376.851	617	-427.052	1187	-150.358	617	-373.06
			617.5	-387.838	617.5	-499.439	617.5	-23.1683	617.5	-377.195	617.5	-427.201	1187.5	-150.458	617.5	-372.929
			618	-387.845	618	-499.602	618	-23.5174	618	-377.205	618	-427.057	1188	-150.361	618	-372.902
			618.5	-387.567	618.5	-499.61	618.5	-23.1781	618.5	-377.422	618.5	-427.128	1188.5	-150.315	618.5	-373.136
			619	-387.887	619	-499.715	619	-23.6636	619	-377.192	619	-427.01	1189	-150.524	619	-372.789
			619.5	-388.129	619.5	-499.837	619.5	-23.5523	619.5	-377.227	619.5	-427.306	1189.5	-150.604	619.5	-372.88
			620	-388.052	620	-500.023	620	-23.9389	620	-377.206	620	-427.069	1190	-150.959	620	-373.041
			620.5	-388.107	620.5	-499.984	620.5	-23.4826	620.5	-377.106	620.5	-427.303	1190.5	-150.567	620.5	-373.022
			621	-388.081	621	-500.004	621	-23.6267	621	-377.603	621	-427.361	1191	-150.657	621	-373.018
			621.5	-388.352	621.5	-500.12	621.5	-23.6146	621.5	-377.799	621.5	-427.316	1191.5	-150.543	621.5	-373.169
			622	-388.226	622	-500.126	622	-23.8358	622	-377.422	622	-427.369	1192	-150.495	622	-373.12
			622.5	-388.085	622.5	-500.485	622.5	-23.565	622.5	-377.408	622.5	-427.513	1192.5	-150.491	622.5	-373.204
			623	-388.318	623	-500.075	623	-23.8821	623	-377.451	623	-427.225	1193	-151.019	623	-373.235
			623.5	-388.085	623.5	-500.318	623.5	-23.5265	623.5	-377.522	623.5	-427.541	1193.5	-151.196	623.5	-373.515
			624	-388.254	624	-500.21	624	-23.6565	624	-377.368	624	-427.689	1194	-151.022	624	-373.355
			624.5	-388.296	624.5	-500.31	624.5	-23.4596	624.5	-377.415	624.5	-427.63	1194.5	-150.942	624.5	-373.667
			625	-388.7	625	-500.315	625	-23.6051	625	-377.521	625	-427.619	1195	-151.192	625	-373.931
			625.5	-388.475	625.5	-500.479	625.5	-23.4934	625.5	-377.807	625.5	-427.631	1195.5	-151.153	625.5	-373.292
			626	-388.536	626	-500.654	626	-23.9529	626	-377.816	626	-427.67	1196	-151.159	626	-373.484
			626.5	-388.802	626.5	-500.701	626.5	-23.3961	626.5	-377.926	626.5	-428.122	1196.5	-151.207	626.5	-373.658
			627	-388.523	627	-500.774	627	-23.6361	627	-378.022	627	-427.673	1197	-151.554	627	-373.553
			627.5	-388.568	627.5	-500.964	627.5	-23.3567	627.5	-378.221	627.5	-427.883	1197.5	-151.72	627.5	-373.946
			628	-389.122	628	-500.973	628	-23.7385	628	-378.224	628	-427.965	1198	-151.714	628	-373.724
			628.5	-388.862	628.5	-500.788	628.5	-23.8768	628.5	-378.059	628.5	-427.934	1198.5	-151.762	628.5	-373.942
			629	-388.888	629	-501.393	629	-24.1819	629	-378.166	629	-427.978	1199	-151.727	629	-374.046
			629.5	-389.212	629.5	-501.341	629.5	-23.8902	629.5	-378.604	629.5	-427.764	1199.5	-151.84	629.5	-373.58
			630	-388.948	630	-501.264	630	-24.069	630	-378.642	630	-428.106	1200	-152.107	630	-373.635
			630.5	-388.887	630.5	-501.479	630.5	-23.7344	630.5	-378.46	630.5	-428.272	1200.5	-151.99	630.5	-373.775
			631	-389.123	631	-501.586	631	-23.1591	631	-378.576	631	-428.167	1201	-152.094	631	-374
			631.5	-389.133	631.5	-501.43	631.5	-23.1685	631.5	-378.595	631.5	-428.103	1201.5	-152.516	631.5	-374.074
			632	-388.97	632	-501.66	632	-23.182	632	-378.939	632	-428.328	1202	-152.167	632	-374.063
			632.5	-389.37	632.5	-501.354	632.5	-23.34	632.5	-379.137	632.5	-428.589	1202.5	-152.379	632.5	-374.085
			633	-389.297	633	-501.88	633	-23.4034	633	-379.044	633	-428.298	1203	-152.896	633	-374.085
			633.5	-389.026	633.5	-501.713	633.5	-22.8512	633.5	-378.732	633.5	-428.588	1203.5	-152.599	633.5	-373.772
			634	-389.335	634	-502.133	634	-23.2957	634	-378.952	634	-428.566	1204	-152.467	634	-373.687
			634.5	-389.28	634.5	-502.172	634.5	-22.869	634.5	-379.256	634.5	-428.4	1204.5	-153.002	634.5	-374.08
			635	-389.337	635	-502.164	635	-22.873	635	-379.194	635	-428.312	1205	-153.076	635	-374.049
			635.5	-389.406	635.5	-501.906	635.5	-22.8072	635.5	-379.639	635.5	-428.615	1205.5	-152.736	635.5	-374.385
			636	-389.533	636	-502.261	636	-23.321	636	-379.365	636	-428.754	1206	-152.807	636	-374.058
			636.5	-389.078	636.5	-501.95	636.5	-23.0062	636.5	-379.701	636.5	-428.625	1206.5	-153.24	636.5	-374.218
			637	-389.412	637	-502.742	637	-23.0446	637	-379.521	637	-428.689	1207	-153.019	637	-374.399
			637.5	-389.583	637.5	-502.621	637.5	-22.9178	637.5	-379.574	637.5	-428.624	1207.5	-153.2	637.5	-374.014
			638	-389.559	638	-502.481	638	-23.4649	638	-379.694	638	-428.538	1208	-152.979	638	-374.212
			638.5	-389.639	638.5	-502.856	638.5	-22.9096	638.5	-379.642	638.5	-428.373	1208.5	-153.208	638.5	-374.73
			639	-389.587	639	-502.421	639	-23.4597	639	-379.661	639	-428.995	1209	-153.369	639	-374.514
			639.5	-389.774	639.5	-502.412	639.5	-23.4508	639.5	-379.573	639.5	-428.61	1209.5	-153.487	639.5	-374.469
			640	-389.93	640	-502.753	640	-23.4221	640	-379.672	640	-428.672	1210	-153.837	640	-374.296
			640.5	-390.05	640.5	-502.748	640.5	-23.3419	640.5	-379.886	640.5	-428.804	1210.5	-153.599	640.5	-374.721
			641	-390.159	641	-502.772	641	-23.4334	641	-379.967	641	-428.708	1211	-153.768	641	-374.903
			641.5	-390.176	641.5	-503.038	641.5	-23.4	641.5	-380.057	641.5	-428.644	1211.5	-153.816	641.5	-374.71
			642	-390.053	642	-503.095	642	-23.4255	642	-380.34	642	-428.829	1212	-153.817	642	-374.705
			642.5	-390.26	642.5	-502.893	642.5	-23.2928	642.5	-380.479	642.5	-428.916	1212.5	-154.109	642.5	-374.945
			643	-390.269	643	-503.008	643	-23.4282	643	-380.383	643	-429.128	1213	-154.225	643	-375.322
			643.5	-390.055	643.5	-502.994	643.5	-23.3522	643.5	-380.556	643.5	-429.183	1213.5	-154.117	643.5	-375.24
			644	-390.308	644	-502.842	644	-24.2866	644	-380.634	644	-429.122	1214	-154.29	644	-374.804
			644.5	-390.366	644.5	-503.354	644.5	-24.8995	644.5	-380.87	644.5	-429.172	1214.5	-154.003	644.5	-374.809
			645	-390.36	645	-502.748	645	-25.1063	645	-380.93	645	-428.927	1215	-154.34	645	-375.028
			645.5	-390.639	645.5	-503.081	645.5	-25.0019	645.5	-380.97	645.5	-429.051	1215.5	-154.246	645.5	-374.647
			646	-390.732	646	-503.19	646	-25.4184	646	-380.777	646	-429.29	1216	-154.583	646	-375.017
			646.5	-390.671	646.5	-502.647	646.5	-25.0206	646.5	-380.704	646.5	-429.271	1216.5	-154.597	646.5	-375.001
			647	-390.365	647	-503.177	647	-25.2152	647	-381.094	647	-429.397	1217	-154.427	647	-375.103
			647.5	-390.336	647.5	-503.379	647.5	-25.2905	647.5	-381.163	647.5	-429.322	1217.5	-154.579	647.5	-375.631
			648	-390.831	648	-503.095	648	-25.245	648	-380.982	648	-429.191	1218	-154.633	648	-375.458
			648.5	-390.709	648.5	-503.331	648.5	-24.9675	648.5	-381.018	648.5	-429.233	1218.5	-154.563	648.5	-375.486
			649	-390.978	649	-503.001	649	-25.4562	649	-381.335	649	-429.32	1219	-154.919	649	-375.395
			649.5	-390.61	649.5	-503.237	649.5	-25.1307	649.5	-381.313	649.5	-429.427	1219.5	-155.123	649.5	-375.689
			650	-390.764	650	-503.441	650	-25.2903	650	-381.197	650	-429.287	1220	-154.922	650	-375.252
			650.5	-390.858	650.5	-503.638	650.5	-25.2239	650.5	-381.365	650.5	-429.424	1220.5	-154.801	650.5	-375.136
			651	-391.031	651	-503.066	651	-25.4325	651	-381.181	651	-429.571	1221	-155.115	651	-375.139
			651.5	-390.679	651.5	-503.005	651.5	-25.0292	651.5	-381.238	651.5	-429.423	1221.5	-154.827	651.5	-375.268
			652	-390.939	652	-503.318	652	-25.114	652	-381.465	652	-429.459	1222	-155.006	652	-375.381
			652.5	-390.977	652.5	-503.253	652.5	-25.2809	652.5	-381.923	652.5	-429.918	1222.5	-155.426	652.5	-375.643
			653	-390.898	653	-503.43	653	-25.2484	653	-381.884	653	-429.852	1223	-155.098	653	-375.12
			653.5	-390.963	653.5	-503.451	653.5	-24.8356	653.5	-381.764	653.5	-429.894	1223.5	-155.414	653.5	-375.449
			654	-390.76	654	-503.282	654	-25.2928	654	-381.852	654	-429.77	1224	-155.528	654	-375.381
			654.5	-391.227	654.5	-503.41	654.5	-25.1608	654.5	-382.174	654.5	-429.449	1224.5	-155.337	654.5	-375.47
			655	-391.032	655	-503.534	655	-25.193	655	-381.874	655	-429.801	1225	-155.372	655	-375.602
			655.5	-389.884	655.5	-503.298	655.5	-24.8024	655.5	-382.002	655.5	-429.776	1225.5	-155.344	655.5	-375.985
			656	-389.358	656	-503.608	656	-24.8381	656	-381.824	656	-429.866	1226	-155.417	656	-375.732
			656.5	-388.678	656.5	-503.603	656.5	-24.7334	656.5	-382.12	656.5	-429.733	1226.5	-155.391	656.5	-375.586
			657	-388.623	657	-503.946	657	-24.8014	657	-382.133	657	-430.09	1227	-155.464	657	-375.572
			657.5	-388.091	657.5	-503.37	657.5	-24.8008	657.5	-382.073	657.5	-430.122	1227.5	-155.398	657.5	-375.832
			658	-387.923	658	-503.381	658	-25.1108	658	-382.218	658	-429.606	1228	-155.472	658	-375.865
			658.5	-388.019	658.5	-503.721	658.5	-24.7458	658.5	-382.592	658.5	-429.765	1228.5	-155.743	658.5	-375.909
			659	-387.731	659	-503.979	659	-25.1212	659	-382.379	659	-429.811	1229	-155.656	659	-375.829
			659.5	-387.378	659.5	-503.88	659.5	-24.7444	659.5	-382.52	659.5	-430.156	1229.5	-155.603	659.5	-376.031
			660	-387.039	660	-503.756	660	-24.5655	660	-382.793	660	-430.235	1230	-155.424	660	-375.932
			660.5	-387.202	660.5	-503.781	660.5	-24.3329	660.5	-382.683	660.5	-430.433	1230.5	-155.725	660.5	-376.267
			661	-387.427	661	-503.653	661	-24.4482	661	-382.435	661	-430.487	1231	-155.708	661	-376.161
			661.5	-388.45	661.5	-503.729	661.5	-24.2222	661.5	-382.779	661.5	-430.518	1231.5	-155.944	661.5	-375.869
			662	-388.951	662	-503.822	662	-24.2261	662	-382.815	662	-430.365	1232	-155.723	662	-375.75
			662.5	-389.324	662.5	-503.762	662.5	-23.8517	662.5	-382.788	662.5	-430.364	1232.5	-155.723	662.5	-376.111
			663	-389.475	663	-503.938	663	-24.2034	663	-382.909	663	-430.465	1233	-155.871	663	-376.424
			663.5	-389.944	663.5	-504.014	663.5	-23.8401	663.5	-383.007	663.5	-430.597	1233.5	-155.755	663.5	-376.016
			664	-389.888	664	-504.114	664	-23.7641	664	-382.934	664	-430.44	1234	-155.792	664	-375.751
			664.5	-390.166	664.5	-504.239	664.5	-23.662	664.5	-383.011	664.5	-430.467	1234.5	-155.733	664.5	-375.988
			665	-390.011	665	-504.291	665	-23.6174	665	-382.715	665	-430.511	1235	-155.773	665	-376.527
			665.5	-390.217	665.5	-504.128	665.5	-23.8178	665.5	-382.584	665.5	-430.414	1235.5	-155.876	665.5	-376.267
			666	-390.211	666	-504.23	666	-23.6195	666	-382.775	666	-430.343	1236	-155.99	666	-376.481
			666.5	-390.086	666.5	-503.93	666.5	-23.4128	666.5	-383.07	666.5	-430.638	1236.5	-155.576	666.5	-376.263
			667	-390.491	667	-504.149	667	-23.1318	667	-383.225	667	-430.568	1237	-156.079	667	-376.356
			667.5	-390.618	667.5	-503.995	667.5	-22.6479	667.5	-382.989	667.5	-430.651	1237.5	-155.862	667.5	-376.499
			668	-390.705	668	-504.09	668	-22.7905	668	-383.037	668	-430.804	1238	-155.843	668	-376.448
			668.5	-390.647	668.5	-504.317	668.5	-22.7645	668.5	-383.268	668.5	-431.044	1238.5	-155.894	668.5	-376.867
			669	-390.79	669	-504.224	669	-22.3798	669	-383.242	669	-431.08	1239	-155.992	669	-376.813
			669.5	-390.811	669.5	-504.268	669.5	-21.9897	669.5	-383.188	669.5	-431.534	1239.5	-156.057	669.5	-376.677
			670	-390.791	670	-504.283	670	-21.7352	670	-383.276	670	-430.871	1240	-156.439	670	-376.777
			670.5	-390.684	670.5	-504.183	670.5	-21.3418	670.5	-383.078	670.5	-430.977	1240.5	-155.941	670.5	-376.222
			671	-390.826	671	-504.243	671	-21.5223	671	-382.81	671	-431.054	1241	-155.967	671	-376.385
			671.5	-390.788	671.5	-504.365	671.5	-21.3512	671.5	-382.645	671.5	-431.048	1241.5	-155.976	671.5	-376.74
			672	-391.021	672	-504.368	672	-20.9684	672	-382.731	672	-431.013	1242	-156.279	672	-376.696
			672.5	-390.835	672.5	-504.894	672.5	-20.8361	672.5	-383.156	672.5	-431.092	1242.5	-155.936	672.5	-377.204
			673	-391.04	673	-504.283	673	-20.7188	673	-383.062	673	-430.894	1243	-156.495	673	-376.965
			673.5	-391.06	673.5	-504.56	673.5	-20.2966	673.5	-383.374	673.5	-431.177	1243.5	-156.761	673.5	-377.097
			674	-391.085	674	-504.691	674	-20.3504	674	-383.305	674	-431.08	1244	-156.387	674	-376.798
			674.5	-391.231	674.5	-504.45	674.5	-19.9819	674.5	-383.212	674.5	-431.128	1244.5	-156.104	674.5	-376.802
			675	-391.325	675	-504.489	675	-20.1257	675	-383.44	675	-430.947	1245	-156.362	675	-376.926
			675.5	-391.228	675.5	-504.653	675.5	-19.9738	675.5	-383.237	675.5	-431.362	1245.5	-156.455	675.5	-376.922
			676	-391.264	676	-504.582	676	-19.4882	676	-383.151	676	-431.614	1246	-156.59	676	-376.882
			676.5	-391.027	676.5	-504.816	676.5	-19.3884	676.5	-383.325	676.5	-431.833	1246.5	-156.278	676.5	-377.373
			677	-391.184	677	-504.942	677	-19.4135	677	-383.464	677	-431.497	1247	-156.278	677	-377.049
			677.5	-391.29	677.5	-504.758	677.5	-19.3558	677.5	-383.361	677.5	-431.577	1247.5	-156.798	677.5	-377.022
			678	-391.03	678	-505.055	678	-19.1792	678	-383.475	678	-431.33	1248	-156.48	678	-377.207
			678.5	-391.44	678.5	-505.056	678.5	-18.7628	678.5	-383.564	678.5	-431.757	1248.5	-156.351	678.5	-377.11
			679	-391.264	679	-504.874	679	-19.0582	679	-383.453	679	-431.44	1249	-156.49	679	-377.11
			679.5	-391.62	679.5	-505.028	679.5	-18.5874	679.5	-383.47	679.5	-431.631	1249.5	-156.26	679.5	-376.892
			680	-391.463	680	-505.05	680	-18.5894	680	-383.353	680	-431.616	1250	-156.399	680	-377.664
			680.5	-391.553	680.5	-504.948	680.5	-18.4417	680.5	-383.607	680.5	-431.887	1250.5	-156.771	680.5	-377.541
			681	-391.782	681	-505.099	681	-17.9968	681	-383.884	681	-431.916	1251	-156.647	681	-377.13
			681.5	-391.644	681.5	-505.136	681.5	-17.6965	681.5	-383.733	681.5	-431.957	1251.5	-156.708	681.5	-377.413
			682	-391.912	682	-505.219	682	-17.6771	682	-383.334	682	-432.287	1252	-156.689	682	-377.343
			682.5	-391.834	682.5	-505.156	682.5	-17.1202	682.5	-383.55	682.5	-431.998	1252.5	-157.001	682.5	-377.826
			683	-391.728	683	-504.851	683	-17.1193	683	-383.713	683	-432.004	1253	-156.818	683	-377.464
			683.5	-391.899	683.5	-505.035	683.5	-16.8624	683.5	-383.608	683.5	-432.014	1253.5	-156.468	683.5	-377.392
			684	-392.043	684	-505.252	684	-16.9539	684	-383.669	684	-432.045	1254	-157.003	684	-377.541
			684.5	-392.34	684.5	-505.245	684.5	-16.8624	684.5	-384.009	684.5	-432.301	1254.5	-157.095	684.5	-377.723
			685	-392.11	685	-505.135	685	-16.8828	685	-383.743	685	-432.237	1255	-157.101	685	-377.338
			685.5	-392.106	685.5	-505.276	685.5	-16.6501	685.5	-383.765	685.5	-432.373	1255.5	-156.833	685.5	-377.661
			686	-392.104	686	-505.269	686	-16.6735	686	-383.881	686	-432.543	1256	-156.494	686	-377.338
			686.5	-392.167	686.5	-505.248	686.5	-16.4483	686.5	-384.231	686.5	-432.606	1256.5	-156.87	686.5	-377.261
			687	-392.376	687	-505.398	687	-16.635	687	-384.17	687	-432.538	1257	-157.02	687	-377.692
			687.5	-392.283	687.5	-505.712	687.5	-16.8411	687.5	-384.404	687.5	-432.733	1257.5	-157.236	687.5	-377.633
			688	-392.429	688	-505.664	688	-16.488	688	-384.338	688	-432.504	1258	-157.24	688	-377.825
			688.5	-392.503	688.5	-505.699	688.5	-17.0388	688.5	-384.303	688.5	-432.78	1258.5	-156.805	688.5	-377.551
			689	-392.87	689	-505.708	689	-16.902	689	-384.401	689	-432.697	1259	-157.109	689	-377.911
			689.5	-392.669	689.5	-505.513	689.5	-16.9599	689.5	-384.406	689.5	-432.932	1259.5	-157.304	689.5	-377.89
			690	-392.799	690	-505.556	690	-17.4654	690	-384.472	690	-432.528	1260	-157.034	690	-377.738
			690.5	-392.832	690.5	-505.77	690.5	-17.5596	690.5	-384.481	690.5	-432.941	1260.5	-157.414	690.5	-378.15
			691	-393.074	691	-505.49	691	-17.8989	691	-384.488	691	-433.109	1261	-157.442	691	-378.222
			691.5	-393.067	691.5	-505.821	691.5	-17.4877	691.5	-384.359	691.5	-432.978	1261.5	-157.427	691.5	-378.187
			692	-392.526	692	-506.024	692	-17.5478	692	-384.736	692	-433.04	1262	-157.404	692	-377.86
			692.5	-392.858	692.5	-506.188	692.5	-17.53	692.5	-384.652	692.5	-432.993	1262.5	-157.521	692.5	-377.708
			693	-393.262	693	-506.161	693	-17.6311	693	-384.603	693	-433.284	1263	-157.035	693	-377.908
			693.5	-393.176	693.5	-506.191	693.5	-17.5671	693.5	-385.089	693.5	-433.08	1263.5	-157.193	693.5	-378.452
			694	-393.254	694	-506.111	694	-17.419	694	-384.965	694	-434.13	1264	-157.118	694	-378.379
			694.5	-393.272	694.5	-506.354	694.5	-17.3173	694.5	-385.232	694.5	-434.397	1264.5	-157.726	694.5	-378.404
			695	-393.308	695	-506.293	695	-17.9012	695	-385.51	695	-433.266	1265	-157.867	695	-377.708
			695.5	-393.372	695.5	-506.53	695.5	-17.9014	695.5	-385.375	695.5	-434.219	1265.5	-157.799	695.5	-377.974
			696	-393.476	696	-506.544	696	-17.4768	696	-385.369	696	-434.503	1266	-157.749	696	-377.896
			696.5	-393.696	696.5	-506.448	696.5	-17.5595	696.5	-385.512	696.5	-434.446	1266.5	-157.494	696.5	-378.036
			697	-393.623	697	-506.54	697	-17.7448	697	-385.441	697	-434.298	1267	-157.617	697	-378.248
			697.5	-393.644	697.5	-506.618	697.5	-17.3599	697.5	-385.698	697.5	-434.655	1267.5	-157.91	697.5	-378.59
			698	-393.614	698	-506.521	698	-17.3601	698	-385.761	698	-434.582	1268	-158.074	698	-378.517
			698.5	-393.804	698.5	-506.484	698.5	-17.2039	698.5	-385.464	698.5	-434.472	1268.5	-157.986	698.5	-378.462
			699	-393.95	699	-506.743	699	-17.8902	699	-385.296	699	-434.464	1269	-157.527	699	-378.495
			699.5	-394.111	699.5	-506.859	699.5	-17.7269	699.5	-385.575	699.5	-434.614	1269.5	-157.96	699.5	-378.779
			700	-394.055	700	-507.106	700	-17.7239	700	-385.582	700	-434.451	1270	-158.115	700	-378.577
			700.5	-393.89	700.5	-507.051	700.5	-17.8021	700.5	-385.833	700.5	-434.682	1270.5	-157.724	700.5	-378.883
			701	-394.204	701	-506.934	701	-18.3019	701	-385.894	701	-435.027	1271	-157.662	701	-378.782
			701.5	-394.332	701.5	-506.886	701.5	-18.1181	701.5	-385.779	701.5	-434.948	1271.5	-157.583	701.5	-378.376
			702	-394.829	702	-507.124	702	-18.3528	702	-385.9	702	-434.716	1272	-157.562	702	-378.469
			702.5	-394.614	702.5	-507.381	702.5	-18.2646	702.5	-386.366	702.5	-434.782	1272.5	-158.289	702.5	-378.463
			703	-394.441	703	-507.287	703	-18.4465	703	-386.312	703	-434.707	1273	-158.039	703	-378.316
			703.5	-394.576	703.5	-507.489	703.5	-18.3148	703.5	-386.502	703.5	-435.06	1273.5	-158.34	703.5	-378.502
			704	-394.602	704	-507.626	704	-18.2601	704	-386.561	704	-435.122	1274	-157.836	704	-378.495
			704.5	-394.457	704.5	-507.535	704.5	-18.5522	704.5	-386.493	704.5	-435.235	1274.5	-157.954	704.5	-378.867
			705	-394.479	705	-507.422	705	-18.4824	705	-386.58	705	-435.233	1275	-157.798	705	-378.961
			705.5	-394.688	705.5	-507.75	705.5	-18.4412	705.5	-386.645	705.5	-435.076	1275.5	-157.939	705.5	-378.957
			706	-394.797	706	-508.034	706	-18.7643	706	-386.879	706	-435.036	1276	-158.351	706	-378.706
			706.5	-394.948	706.5	-507.971	706.5	-18.5407	706.5	-386.877	706.5	-435.235	1276.5	-158.497	706.5	-379.02
			707	-394.697	707	-507.905	707	-18.7408	707	-386.886	707	-435.229	1277	-157.918	707	-379.238
			707.5	-394.983	707.5	-508.265	707.5	-18.7502	707.5	-387.595	707.5	-435.422	1277.5	-158.087	707.5	-379.196
			708	-394.91	708	-508.095	708	-19.0129	708	-387.644	708	-435.238	1278	-158.577	708	-378.99
			708.5	-395.027	708.5	-508.195	708.5	-18.9511	708.5	-387.461	708.5	-435.382	1278.5	-158.466	708.5	-378.62
			709	-394.989	709	-508.483	709	-18.8334	709	-387.464	709	-435.525	1279	-158.706	709	-378.764
			709.5	-395.412	709.5	-508.31	709.5	-18.7248	709.5	-387.801	709.5	-435.431	1279.5	-158.482	709.5	-379.152
			710	-395.317	710	-508.621	710	-19.1415	710	-387.695	710	-435.613	1280	-158.684	710	-379.112
			710.5	-395.263	710.5	-508.575	710.5	-19.1565	710.5	-387.87	710.5	-435.9	1280.5	-158.908	710.5	-378.742
			711	-395.409	711	-508.615	711	-19.4443	711	-387.62	711	-435.334	1281	-158.289	711	-378.987
			711.5	-395.238	711.5	-508.638	711.5	-19.5977	711.5	-388.102	711.5	-435.436	1281.5	-158.775	711.5	-379.174
			712	-395.402	712	-508.536	712	-19.6262	712	-387.925	712	-435.645	1282	-158.565	712	-379.336
			712.5	-395.546	712.5	-508.712	712.5	-19.675	712.5	-388.064	712.5	-435.808	1282.5	-158.567	712.5	-379.152
			713	-395.459	713	-508.846	713	-19.7171	713	-387.955	713	-435.506	1283	-158.354	713	-379.12
			713.5	-395.974	713.5	-508.894	713.5	-19.3782	713.5	-388.151	713.5	-435.77	1283.5	-158.741	713.5	-379.276
			714	-395.694	714	-508.955	714	-19.6247	714	-388.66	714	-435.58	1284	-158.811	714	-379.029
			714.5	-395.583	714.5	-509.133	714.5	-19.2896	714.5	-388.923	714.5	-435.682	1284.5	-158.616	714.5	-379.324
			715	-395.515	715	-509.247	715	-19.3356	715	-388.6	715	-435.813	1285	-159.022	715	-379.528
			715.5	-396.166	715.5	-509.441	715.5	-19.2083	715.5	-388.786	715.5	-435.903	1285.5	-159.145	715.5	-379.503
			716	-395.999	716	-509.332	716	-19.3882	716	-388.761	716	-435.86	1286	-159.152	716	-379.049
			716.5	-395.912	716.5	-509.155	716.5	-18.9448	716.5	-388.867	716.5	-436.096	1286.5	-158.844	716.5	-379.279
			717	-396.193	717	-509.495	717	-18.8175	717	-389.159	717	-436.008	1287	-159.17	717	-379.298
			717.5	-396.057	717.5	-509.386	717.5	-18.7364	717.5	-389.488	717.5	-435.947	1287.5	-159.031	717.5	-379.378
			718	-396.24	718	-509.417	718	-18.5753	718	-389.402	718	-435.988	1288	-159.219	718	-379.42
			718.5	-396.325	718.5	-509.759	718.5	-18.6737	718.5	-389.225	718.5	-436.17	1288.5	-158.807	718.5	-379.569
			719	-396.359	719	-509.807	719	-18.4842	719	-389.453	719	-436.039	1289	-158.815	719	-379.452
			719.5	-396.41	719.5	-509.883	719.5	-18.3909	719.5	-389.455	719.5	-435.96	1289.5	-159.51	719.5	-379.525
			720	-396.607	720	-510.082	720	-18.3468	720	-389.637	720	-436.218	1290	-159.638	720	-379.317
			720.5	-396.213	720.5	-510.123	720.5	-18.3055	720.5	-390.006	720.5	-436.152	1290.5	-159.455	720.5	-379.645
			721	-396.318	721	-510.295	721	-18.1562	721	-389.954	721	-436.35	1291	-159.345	721	-379.53
			721.5	-396.367	721.5	-510.437	721.5	-18.1402	721.5	-389.705	721.5	-436.289	1291.5	-159.549	721.5	-379.584
			722	-396.638	722	-510.384	722	-18.2976	722	-389.862	722	-436.36	1292	-158.906	722	-379.753
			722.5	-396.41	722.5	-510.23	722.5	-17.8047	722.5	-389.886	722.5	-436.32	1292.5	-159.555	722.5	-379.837
			723	-396.537	723	-510.242	723	-17.9199	723	-389.699	723	-436.053	1293	-159.297	723	-379.463
			723.5	-396.667	723.5	-510.406	723.5	-18.0028	723.5	-389.931	723.5	-436.248	1293.5	-159.704	723.5	-379.724
			724	-397.188	724	-510.601	724	-17.4084	724	-390.392	724	-436.442	1294	-159.534	724	-379.524
			724.5	-396.979	724.5	-510.429	724.5	-17.3366	724.5	-390.488	724.5	-436.579	1294.5	-159.574	724.5	-379.836
			725	-396.889	725	-510.595	725	-17.6158	725	-390.375	725	-436.702	1295	-159.836	725	-379.527
			725.5	-397.341	725.5	-510.859	725.5	-17.3215	725.5	-390.409	725.5	-436.786	1295.5	-159.714	725.5	-379.841
			726	-397.363	726	-510.849	726	-17.3013	726	-390.528	726	-436.533	1296	-160.018	726	-379.986
			726.5	-397.011	726.5	-510.899	726.5	-17.157	726.5	-390.493	726.5	-436.865	1296.5	-160.308	726.5	-379.767
			727	-396.949	727	-510.971	727	-17.0707	727	-390.529	727	-436.864	1297	-159.991	727	-379.652
			727.5	-397.207	727.5	-510.65	727.5	-16.8061	727.5	-390.743	727.5	-436.542	1297.5	-159.942	727.5	-380.244
			728	-397.424	728	-510.972	728	-16.677	728	-390.654	728	-436.733	1298	-159.804	728	-380.286
			728.5	-397.577	728.5	-511.177	728.5	-16.4771	728.5	-390.595	728.5	-436.91	1298.5	-159.713	728.5	-379.9
			729	-397.136	729	-511.305	729	-16.8219	729	-391.095	729	-436.712	1299	-159.954	729	-379.963
			729.5	-397.501	729.5	-511.182	729.5	-16.3269	729.5	-391.078	729.5	-436.909	1299.5	-159.52	729.5	-380.198
			730	-397.456	730	-511.189	730	-16.2065	730	-390.921	730	-437.227	1300	-159.807	730	-379.758
			730.5	-397.469	730.5	-511.487	730.5	-16.0509	730.5	-390.967	730.5	-437.174	1300.5	-160.186	730.5	-379.865
			731	-397.34	731	-511.489	731	-16.0018	731	-390.754	731	-436.79	1301	-160.476	731	-380.006
			731.5	-397.609	731.5	-511.336	731.5	-16.0556	731.5	-391.141	731.5	-436.784	1301.5	-159.973	731.5	-380.366
			732	-397.607	732	-511.592	732	-15.7117	732	-391.135	732	-436.772	1302	-160.016	732	-379.962
			732.5	-397.749	732.5	-511.745	732.5	-15.8183	732.5	-391.367	732.5	-436.993	1302.5	-160.612	732.5	-380.234
			733	-397.703	733	-511.735	733	-15.7316	733	-391.334	733	-436.983	1303	-160.591	733	-380.142
			733.5	-397.808	733.5	-511.599	733.5	-15.5967	733.5	-391.68	733.5	-436.901	1303.5	-160.398	733.5	-380.027
			734	-397.722	734	-511.849	734	-15.4702	734	-391.73	734	-436.93	1304	-160.136	734	-380.429
			734.5	-397.968	734.5	-512.036	734.5	-15.4523	734.5	-391.959	734.5	-436.827	1304.5	-160.386	734.5	-380.192
			735	-397.841	735	-512.03	735	-15.2954	735	-391.687	735	-437.027	1305	-161	735	-380.71
			735.5	-397.974	735.5	-511.969	735.5	-15.316	735.5	-391.454	735.5	-436.988	1305.5	-160.377	735.5	-380.712
			736	-397.952	736	-511.898	736	-14.9573	736	-391.53	736	-436.992	1306	-160.89	736	-380.093
			736.5	-398.245	736.5	-511.96	736.5	-15.0149	736.5	-391.863	736.5	-437.113	1306.5	-161.029	736.5	-380.287
			737	-397.993	737	-511.851	737	-15.1168	737	-391.786	737	-437.341	1307	-160.814	737	-379.982
			737.5	-398.175	737.5	-511.973	737.5	-14.4316	737.5	-391.882	737.5	-437.306	1307.5	-160.757	737.5	-380.36
			738	-398.118	738	-512.318	738	-14.338	738	-391.872	738	-437.277	1308	-160.984	738	-380.378
			738.5	-398.086	738.5	-512.066	738.5	-14.1685	738.5	-391.929	738.5	-437.379	1308.5	-160.839	738.5	-380.591
			739	-398.473	739	-512.125	739	-14.2165	739	-392.031	739	-437.062	1309	-160.978	739	-380.35
			739.5	-398.323	739.5	-512.008	739.5	-13.9964	739.5	-391.989	739.5	-437.04	1309.5	-161.003	739.5	-380.494
			740	-398.254	740	-512.027	740	-13.6883	740	-392.12	740	-437.371	1310	-161.018	740	-380.454
			740.5	-398.51	740.5	-512.134	740.5	-13.5332	740.5	-392.474	740.5	-437.635	1310.5	-160.932	740.5	-380.821
			741	-398.634	741	-511.72	741	-12.9367	741	-392.336	741	-437.704	1311	-161.313	741	-380.557
			741.5	-398.408	741.5	-511.861	741.5	-12.5704	741.5	-392.491	741.5	-437.518	1311.5	-161.43	741.5	-380.781
			742	-398.408	742	-511.805	742	-12.9189	742	-392.569	742	-437.735	1312	-161.592	742	-380.77
			742.5	-398.578	742.5	-511.937	742.5	-12.5402	742.5	-392.927	742.5	-437.668	1312.5	-161.616	742.5	-381.014
			743	-398.406	743	-512.147	743	-12.3836	743	-392.719	743	-437.496	1313	-161.301	743	-380.758
			743.5	-398.575	743.5	-512.101	743.5	-12.2031	743.5	-392.813	743.5	-437.634	1313.5	-161.666	743.5	-380.711
			744	-398.813	744	-511.931	744	-11.91	744	-392.714	744	-437.689	1314	-161.914	744	-381.018
			744.5	-398.928	744.5	-511.72	744.5	-11.7839	744.5	-392.916	744.5	-437.742	1314.5	-161.887	744.5	-381.035
			745	-399.048	745	-512.102	745	-11.6352	745	-392.898	745	-437.617	1315	-162.129	745	-380.378
			745.5	-399.201	745.5	-512.057	745.5	-11.4652	745.5	-392.906	745.5	-437.564	1315.5	-161.65	745.5	-380.794
			746	-399.146	746	-512.142	746	-11.5773	746	-393.092	746	-437.224	1316	-161.811	746	-380.873
			746.5	-399.161	746.5	-511.968	746.5	-11.0946	746.5	-393.071	746.5	-437.57	1316.5	-162.25	746.5	-381.035
			747	-398.941	747	-510.772	747	-11.4483	747	-392.685	747	-437.637	1317	-162.251	747	-381.077
			747.5	-399.332	747.5	-509.774	747.5	-11.3255	747.5	-392.764	747.5	-437.702	1317.5	-162.257	747.5	-380.818
			748	-399.339	748	-509.363	748	-11.227	748	-392.846	748	-437.844	1318	-162.482	748	-381.047
			748.5	-399.294	748.5	-508.853	748.5	-11.0185	748.5	-393.054	748.5	-437.794	1318.5	-162.357	748.5	-381.398
			749	-399.201	749	-508.515	749	-10.7016	749	-393.261	749	-437.699	1319	-162.416	749	-381.297
			749.5	-399.544	749.5	-508.712	749.5	-10.6565	749.5	-393.54	749.5	-437.504	1319.5	-162.714	749.5	-381.027
			750	-399.609	750	-508.419	750	-10.2503	750	-393.569	750	-437.878	1320	-162.625	750	-381.298
			750.5	-399.711	750.5	-507.999	750.5	-9.88349	750.5	-393.528	750.5	-437.955	1320.5	-162.644	750.5	-381.228
			751	-399.887	751	-507.601	751	-9.9972	751	-393.431	751	-437.911	1321	-163.041	751	-380.999
			751.5	-399.881	751.5	-507.423	751.5	-9.44804	751.5	-393.711	751.5	-437.698	1321.5	-162.859	751.5	-381.064
			752	-399.87	752	-507.808	752	-9.24578	752	-394.062	752	-437.821	1322	-162.835	752	-381.082
			752.5	-400.128	752.5	-508.248	752.5	-8.22527	752.5	-393.847	752.5	-437.831	1322.5	-163.056	752.5	-380.932
			753	-400.127	753	-509.005	753	-8.04108	753	-393.505	753	-437.949	1323	-163.103	753	-381.472
			753.5	-400.407	753.5	-509.359	753.5	-7.62772	753.5	-393.841	753.5	-437.991	1323.5	-163.284	753.5	-381.601
			754	-400.046	754	-509.683	754	-7.63208	754	-394.064	754	-437.868	1324	-163.094	754	-381.528
			754.5	-399.897	754.5	-510.091	754.5	-7.23532	754.5	-393.908	754.5	-438.239	1324.5	-163.254	754.5	-381.484
			755	-400.282	755	-510.346	755	-7.76404	755	-394.164	755	-438.361	1325	-163.023	755	-381.515
			755.5	-399.974	755.5	-510.834	755.5	-7.58185	755.5	-394.024	755.5	-438.379	1325.5	-163.233	755.5	-381.71
			756	-400.24	756	-511.096	756	-7.53336	756	-394.26	756	-438.361	1326	-163.29	756	-381.495
			756.5	-399.951	756.5	-510.937	756.5	-7.34659	756.5	-394.377	756.5	-438.399	1326.5	-163.492	756.5	-381.751
			757	-400.212	757	-511.14	757	-7.12413	757	-394.365	757	-438.302	1327	-163.286	757	-381.595
			757.5	-400.092	757.5	-511.207	757.5	-6.88153	757.5	-394.411	757.5	-438.597	1327.5	-163.785	757.5	-381.683
			758	-400.032	758	-511.517	758	-6.9584	758	-394.455	758	-438.515	1328	-163.672	758	-381.722
			758.5	-400.339	758.5	-511.506	758.5	-6.66464	758.5	-394.602	758.5	-438.331	1328.5	-163.465	758.5	-381.868
			759	-400.203	759	-511.418	759	-6.69825	759	-394.62	759	-438.246	1329	-163.781	759	-381.449
			759.5	-400.668	759.5	-511.653	759.5	-6.29872	759.5	-394.762	759.5	-438.207	1329.5	-163.891	759.5	-381.986
			760	-400.72	760	-512.047	760	-6.61435	760	-394.65	760	-438.206	1330	-164.035	760	-382.116
			760.5	-400.521	760.5	-512.054	760.5	-6.57276	760.5	-394.696	760.5	-438.37	1330.5	-163.878	760.5	-382.131
			761	-400.644	761	-511.697	761	-6.29556	761	-394.757	761	-438.375	1331	-164.437	761	-381.773
			761.5	-400.524	761.5	-511.791	761.5	-6.29757	761.5	-394.845	761.5	-438.44	1331.5	-163.863	761.5	-381.94
			762	-400.843	762	-511.882	762	-6.26879	762	-394.775	762	-438.577	1332	-164.352	762	-381.913
			762.5	-400.733	762.5	-511.926	762.5	-6.05368	762.5	-394.702	762.5	-438.769	1332.5	-164.207	762.5	-382.062
			763	-400.831	763	-512.091	763	-6.27701	763	-394.867	763	-438.524	1333	-164.525	763	-382.197
			763.5	-400.864	763.5	-512.095	763.5	-6.24249	763.5	-395.083	763.5	-438.834	1333.5	-164.304	763.5	-382.177
			764	-400.956	764	-512.21	764	-6.20384	764	-395.023	764	-438.659	1334	-164.309	764	-381.994
			764.5	-400.774	764.5	-512.398	764.5	-6.20555	764.5	-394.862	764.5	-438.657	1334.5	-163.476	764.5	-381.949
			765	-400.932	765	-512.246	765	-6.38484	765	-395.062	765	-439.042	1335	-164.567	765	-381.87
			765.5	-400.778	765.5	-512.106	765.5	-5.67693	765.5	-395.325	765.5	-439.063	1335.5	-164.561	765.5	-382.056
			766	-401.255	766	-512.245	766	-5.88272	766	-395.233	766	-438.762	1336	-163.3	766	-382.089
			766.5	-401.311	766.5	-512.384	766.5	-5.94663	766.5	-395.294	766.5	-438.766	1336.5	-164.514	766.5	-382.247
			767	-401.144	767	-512.479	767	-5.95377	767	-395.355	767	-438.51	1337	-164.461	767	-382.304
			767.5	-401.313	767.5	-512.294	767.5	-5.91463	767.5	-395.545	767.5	-438.862	1337.5	-164.337	767.5	-382.455
			768	-401.636	768	-512.262	768	-6.09443	768	-395.558	768	-439.056	1338	-164.666	768	-382.727
			768.5	-401.256	768.5	-512.507	768.5	-5.72411	768.5	-395.963	768.5	-438.883	1338.5	-163.567	768.5	-382.504
			769	-401.137	769	-512.586	769	-5.8242	769	-395.652	769	-438.798	1339	-164.776	769	-382.272
			769.5	-401.457	769.5	-512.557	769.5	-5.57961	769.5	-395.813	769.5	-439.197	1339.5	-164.469	769.5	-382.472
			770	-401.364	770	-512.631	770	-5.75081	770	-395.614	770	-438.897	1340	-163.631	770	-382.448
			770.5	-401.4	770.5	-512.712	770.5	-5.17306	770.5	-395.761	770.5	-438.871	1340.5	-164.625	770.5	-382.36
			771	-400.96	771	-512.673	771	-5.46495	771	-395.927	771	-439.408	1341	-163.586	771	-382.644
			771.5	-401.114	771.5	-512.762	771.5	-5.16988	771.5	-396.162	771.5	-439.26	1341.5	-164.627	771.5	-382.543
			772	-401.191	772	-512.86	772	-5.27964	772	-396.148	772	-439.17	1342	-163.989	772	-382.375
			772.5	-401.128	772.5	-513.19	772.5	-5.19354	772.5	-396.012	772.5	-439.219	1342.5	-164.409	772.5	-382.373
			773	-401.437	773	-513.393	773	-5.36632	773	-396.051	773	-439.346	1343	-164.721	773	-382.624
			773.5	-401.378	773.5	-513.027	773.5	-4.70861	773.5	-396.112	773.5	-439.322	1343.5	-163.549	773.5	-382.859
			774	-401.306	774	-512.811	774	-5.24976	774	-396.252	774	-439.308	1344	-164.681	774	-382.571
			774.5	-401.353	774.5	-513.007	774.5	-4.72072	774.5	-396.334	774.5	-439.192	1344.5	-164.802	774.5	-382.596
			775	-401.554	775	-513.107	775	-4.95324	775	-396.375	775	-439.334	1345	-163.61	775	-382.389
			775.5	-401.554	775.5	-513.098	775.5	-4.55667	775.5	-396.452	775.5	-439.372	1345.5	-163.928	775.5	-382.481
			776	-401.379	776	-512.946	776	-4.50112	776	-396.703	776	-439.472	1346	-163.761	776	-382.91
			776.5	-401.582	776.5	-513.057	776.5	-4.06988	776.5	-396.629	776.5	-439.506	1346.5	-164.611	776.5	-382.819
			777	-401.329	777	-513.219	777	-4.53957	777	-396.799	777	-439.473	1347	-164.981	777	-382.922
			777.5	-401.305	777.5	-513.15	777.5	-3.81175	777.5	-396.89	777.5	-439.406	1347.5	-164.164	777.5	-382.72
			778	-401.317	778	-513.116	778	-4.05658	778	-396.701	778	-439.135	1348	-165.043	778	-383.137
			778.5	-401.38	778.5	-512.996	778.5	-3.29379	778.5	-396.818	778.5	-439.538	1348.5	-164.899	778.5	-383.075
			779	-401.266	779	-513.279	779	-3.79753	779	-396.916	779	-439.763	1349	-165.241	779	-382.975
			779.5	-401.375	779.5	-513.418	779.5	-3.8368	779.5	-397.252	779.5	-439.514	1349.5	-164.987	779.5	-383.269
			780	-401.159	780	-513.411	780	-3.74592	780	-396.817	780	-439.452	1350	-163.893	780	-382.697
			780.5	-401.155	780.5	-513.787	780.5	-3.30562	780.5	-397.184	780.5	-439.894	1350.5	-164.964	780.5	-382.985
			781	-401.226	781	-513.773	781	-3.7984	781	-397.044	781	-439.83	1351	-163.953	781	-383.153
			781.5	-401.382	781.5	-513.626	781.5	-3.1427	781.5	-396.799	781.5	-439.804	1351.5	-165.023	781.5	-383.482
			782	-401.461	782	-513.52	782	-3.48941	782	-396.913	782	-439.787	1352	-165.046	782	-383.289
			782.5	-401.612	782.5	-513.655	782.5	-3.06969	782.5	-397.08	782.5	-439.745	1352.5	-164.026	782.5	-383.209
			783	-401.383	783	-513.752	783	-3.48531	783	-397.119	783	-439.691	1353	-164.968	783	-383.164
			783.5	-401.389	783.5	-513.831	783.5	-2.96231	783.5	-397.179	783.5	-439.972	1353.5	-164.33	783.5	-383.185
			784	-401.226	784	-513.848	784	-3.44448	784	-396.974	784	-439.979	1354	-164.428	784	-383.159
			784.5	-401.427	784.5	-513.76	784.5	-3.03173	784.5	-397.535	784.5	-439.91	1354.5	-164.4	784.5	-383.155
			785	-401.458	785	-514.044	785	-3.18699	785	-397.026	785	-439.931	1355	-164.42	785	-383.585
			785.5	-401.238	785.5	-514.151	785.5	-3.13559	785.5	-397.193	785.5	-439.846	1355.5	-164.79	785.5	-383.275
			786	-401.487	786	-513.914	786	-3.39284	786	-396.986	786	-439.96	1356	-164.239	786	-383.095
			786.5	-401.687	786.5	-513.909	786.5	-2.80078	786.5	-396.781	786.5	-440.082	1356.5	-164.507	786.5	-383.247
			787	-401.371	787	-513.917	787	-3.02101	787	-396.985	787	-440.097	1357	-164.228	787	-383.162
			787.5	-401.288	787.5	-514.273	787.5	-2.7152	787.5	-397.169	787.5	-440.051	1357.5	-164.431	787.5	-383.425
			788	-401.499	788	-514.405	788	-2.73295	788	-397.072	788	-440.145	1358	-164.744	788	-383.424
			788.5	-401.427	788.5	-514.347	788.5	-2.62174	788.5	-397.06	788.5	-440.031	1358.5	-164.923	788.5	-383.831
			789	-401.442	789	-514.131	789	-2.47476	789	-397.193	789	-440.115	1359	-165.304	789	-383.425
			789.5	-401.307	789.5	-514.096	789.5	-2.23949	789.5	-397.405	789.5	-440.236	1359.5	-164.479	789.5	-381.905
[truncated: 1,771 more rows]
